# Supplementary material for: Tetra­kis[μ-2-(meth­oxy­carbon­yl)benzoato-κ2 O 1:O 1′]bis­[(acetonitrile-κN)copper(II)](Cu—Cu)
Source: Acta Crystallogr Sect E Struct Rep Online. 2012 Dec 8;69(Pt 1):m19. doi: 10.1107/S1600536812049410 (PMC3588377; doi:10.1107/S1600536812049410)
Supplement: Supplementary file 1 [file e-69-00m19-sup1.cif]

##############################################################################
#                                                                            #
# This CIF contains the data in a paper accepted for publication in          #
# Acta Crystallographica Section E. It conforms to the requirements of       #
# Notes for Authors for Acta Crystallographica Section E, and has been       #
# peer reviewed under the auspices of the IUCr Commission on Journals.       #
#                                                                            #
# Full details of the Crystallographic Information File format               #
# are given in the paper "The Crystallographic Information File (CIF):       #
# a New Standard Archive File for Crystallography" by S. R. Hall, F. H.      #
# Allen and I. D. Brown [Acta Cryst. (1991), A47, 655-685].                  #
#                                                                            #
# The current version of the core CIF dictionary is obtainable from          #
# ftp://ftp.iucr.org/pub/cif_core.dic.                                       #
#                                                                            #
# Software is freely available for graphical display of the structure(s)     #
# in this CIF. For information consult the CIF software page                 #
# http://www.iucr.org/resources/cif/software.                                #
#                                                                            #
# This file may be used for bona fide research purposes within the           #
# scientific community so long as proper attribution is given to the journal # 
# article from which it was obtained.                                        #
#                                                                            #
##############################################################################
data_I
_audit_creation_method     SHELXL-97
_chemical_name_systematic
;
Tetrakis[\m-2-(methoxycarbonyl)benzoato-
\k^2^<i>O</i>^1^:<i>O</i>^1'^]bis[(acetonitrile-
\k<i>N</i>)copper(II)](<i>Cu</i>---<i>Cu</i>)
;
_chemical_name_common     ?
_chemical_formula_moiety     'C40 H34 Cu2 N2 O16'
_chemical_formula_sum     'C40 H34 Cu2 N2 O16'
_chemical_formula_iupac     '[Cu2 (C9 H7 O4)4 (C2 H3 N)2]'
_chemical_formula_weight     925.77
_chemical_melting_point     ?
_symmetry_cell_setting     triclinic
_symmetry_space_group_name_H-M     'P -1'
_symmetry_space_group_name_Hall     '-P 1'
loop_
    _symmetry_equiv_pos_as_xyz
    'x, y, z'
    '-x, -y, -z'
_cell_length_a     8.2332(10)
_cell_length_b     10.5730(13)
_cell_length_c     12.6673(15)
_cell_angle_alpha     104.7740(10)
_cell_angle_beta     108.061(2)
_cell_angle_gamma     91.1520(10)
_cell_volume     1007.8(2)
_cell_formula_units_Z     1
_cell_measurement_reflns_used     2861
_cell_measurement_theta_min     2.274
_cell_measurement_theta_max     27.643
_cell_measurement_temperature     298(2)
_exptl_crystal_description     block
_exptl_crystal_colour     blue
_exptl_crystal_size_max     0.41
_exptl_crystal_size_mid     0.30
_exptl_crystal_size_min     0.27
_exptl_crystal_density_diffrn     1.525
_exptl_crystal_density_meas     ?
_exptl_crystal_density_method     'not measured'
_exptl_crystal_F_000     474
_exptl_absorpt_coefficient_mu     1.131
_exptl_absorpt_correction_type     multi-scan
_exptl_absorpt_process_details     '(SADABS; Bruker, 2001)'
_exptl_absorpt_correction_T_min     0.6541
_exptl_absorpt_correction_T_max     0.7499
_exptl_special_details     ?
_diffrn_ambient_temperature     298(2)
_diffrn_radiation_type     MoK\a
_diffrn_radiation_wavelength     0.71073
_diffrn_radiation_source     'fine-focus sealed tube'
_diffrn_radiation_monochromator     graphite
_diffrn_measurement_device_type     'Bruker SMART CCD area-detector'
_diffrn_measurement_method     'phi and omega scans'
_diffrn_detector_area_resol_mean     ?
_diffrn_reflns_number     5143
_diffrn_reflns_av_R_equivalents     0.0223
_diffrn_reflns_av_sigmaI/netI     0.0435
_diffrn_reflns_theta_min     1.76
_diffrn_reflns_theta_max     25.01
_diffrn_reflns_theta_full     25.01
_diffrn_measured_fraction_theta_max     0.978
_diffrn_measured_fraction_theta_full     0.978
_diffrn_reflns_limit_h_min     -9
_diffrn_reflns_limit_h_max     9
_diffrn_reflns_limit_k_min     -12
_diffrn_reflns_limit_k_max     12
_diffrn_reflns_limit_l_min     -11
_diffrn_reflns_limit_l_max     15
_diffrn_standards_number     ?
_diffrn_standards_interval_count     ?
_diffrn_standards_interval_time     ?
_diffrn_standards_decay_%     ?
_refine_special_details
;
Refinement of <i>F</i>^2^ against ALL reflections. The weighted <i>R</i>-factor
<i>wR</i> and goodness of fit <i>S</i> are based on <i>F</i>^2^, conventional
<i>R</i>-factors <i>R</i> are based on <i>F</i>, with <i>F</i> set to zero for
negative <i>F</i>^2^. The threshold expression of <i>F</i>^2^ >
\s(<i>F</i>^2^) is used only for calculating <i>R</i>-factors(gt) <i>etc</i>.
and is not relevant to the choice of reflections for refinement.
<i>R</i>-factors based on <i>F</i>^2^ are statistically about twice as large
as those based on <i>F</i>, and <i>R</i>- factors based on ALL data will be
even larger.
;
_reflns_number_total     3466
_reflns_number_gt     2906
_reflns_threshold_expression     I>2sigma(I)
_refine_ls_structure_factor_coef     Fsqd
_refine_ls_matrix_type     full
_refine_ls_R_factor_all     0.0486
_refine_ls_R_factor_gt     0.0366
_refine_ls_wR_factor_gt     0.0949
_refine_ls_wR_factor_ref     0.1051
_refine_ls_goodness_of_fit_ref     1.066
_refine_ls_restrained_S_all     1.066
_refine_ls_number_reflns     3466
_refine_ls_number_parameters     271
_refine_ls_number_restraints     0
_refine_ls_hydrogen_treatment     constr
_refine_ls_weighting_scheme     calc
_refine_ls_weighting_details
         'calc w=1/[\s^2^(Fo^2^)+(0.0576P)^2^+0.2799P] where P=(Fo^2^+2Fc^2^)/3'
_atom_sites_solution_hydrogens     geom
_atom_sites_solution_primary     direct
_atom_sites_solution_secondary     difmap
_refine_ls_shift/su_max     0.001
_refine_ls_shift/su_mean     0.000
_refine_diff_density_max     0.545
_refine_diff_density_min     -0.323
_refine_ls_extinction_method     none
_refine_ls_extinction_coef     ?
loop_
    _atom_type_symbol
    _atom_type_description
    _atom_type_scat_dispersion_real
    _atom_type_scat_dispersion_imag
    _atom_type_scat_source
    'C' 'C' 0.0033 0.0016
                         'International Tables Vol C Tables 4.2.6.8 and 6.1.1.4'
    'H' 'H' 0.0000 0.0000
                         'International Tables Vol C Tables 4.2.6.8 and 6.1.1.4'
    'O' 'O' 0.0106 0.0060
                         'International Tables Vol C Tables 4.2.6.8 and 6.1.1.4'
    'Cu' 'Cu' 0.3201 1.2651
                         'International Tables Vol C Tables 4.2.6.8 and 6.1.1.4'
    'N' 'N' 0.0061 0.0033
                         'International Tables Vol C Tables 4.2.6.8 and 6.1.1.4'
_computing_data_collection     'SMART (Bruker, 1999)'
_computing_cell_refinement     'SAINT (Bruker, 1999)'
_computing_data_reduction     'SAINT (Bruker, 1999)'
_computing_structure_solution     'SHELXS97 (Sheldrick, 2008)'
_computing_structure_refinement     'SHELXL97 (Sheldrick, 2008)'
_computing_molecular_graphics     'SHELXTL (Sheldrick, 2008)'
_computing_publication_material     'SHELXTL (Sheldrick, 2008)'
loop_
    _atom_site_type_symbol
    _atom_site_label
    _atom_site_fract_x
    _atom_site_fract_y
    _atom_site_fract_z
    _atom_site_U_iso_or_equiv
    _atom_site_adp_type
    _atom_site_calc_flag
    _atom_site_refinement_flags
    _atom_site_occupancy
    _atom_site_symmetry_multiplicity
    _atom_site_disorder_assembly
    _atom_site_disorder_group
    Cu Cu1 0.66718(4) 0.48669(3) 0.52396(3) 0.02864(14) Uani d . 1 1 . .
    N N1 0.9334(4) 0.4460(3) 0.5907(3) 0.0511(7) Uani d . 1 1 . .
    O O1 0.5939(3) 0.33112(19) 0.56430(17) 0.0356(5) Uani d . 1 1 . .
    O O2 0.3117(3) 0.3521(2) 0.52217(19) 0.0407(5) Uani d . 1 1 . .
    O O3 0.6624(3) 0.3323(2) 0.8074(2) 0.0519(6) Uani d . 1 1 . .
    O O4 0.8468(4) 0.1920(3) 0.7599(3) 0.0758(9) Uani d . 1 1 . .
    O O5 0.6016(3) 0.3852(2) 0.36022(17) 0.0370(5) Uani d . 1 1 . .
    O O6 0.3193(3) 0.4033(2) 0.32214(17) 0.0373(5) Uani d . 1 1 . .
    O O7 0.1070(3) 0.1505(2) 0.2080(2) 0.0489(6) Uani d . 1 1 . .
    O O8 -0.0269(3) 0.2908(3) 0.1135(2) 0.0591(7) Uani d . 1 1 . .
    C C1 0.4421(4) 0.2953(3) 0.5562(2) 0.0320(7) Uani d . 1 1 . .
    C C2 0.4171(4) 0.1705(3) 0.5883(3) 0.0341(7) Uani d . 1 1 . .
    C C3 0.2681(4) 0.0870(3) 0.5272(3) 0.0481(9) Uani d . 1 1 . .
    H H3 0.1831 0.1115 0.4703 0.058 Uiso calc R 1 1 . .
    C C4 0.2426(5) -0.0317(3) 0.5485(3) 0.0531(9) Uani d . 1 1 . .
    H H4 0.1406 -0.0861 0.5072 0.064 Uiso calc R 1 1 . .
    C C5 0.3681(5) -0.0695(3) 0.6311(3) 0.0497(9) Uani d . 1 1 . .
    H H5 0.3519 -0.1502 0.6451 0.060 Uiso calc R 1 1 . .
    C C6 0.5178(5) 0.0117(3) 0.6930(3) 0.0475(8) Uani d . 1 1 . .
    H H6 0.6026 -0.0142 0.7490 0.057 Uiso calc R 1 1 . .
    C C7 0.5432(4) 0.1324(3) 0.6725(3) 0.0366(7) Uani d . 1 1 . .
    C C8 0.7035(5) 0.2203(4) 0.7487(3) 0.0466(8) Uani d . 1 1 . .
    C C9 0.8041(6) 0.4269(4) 0.8868(3) 0.0730(13) Uani d . 1 1 . .
    H H9A 0.8914 0.3821 0.9281 0.109 Uiso calc R 1 1 . .
    H H9B 0.7641 0.4889 0.9405 0.109 Uiso calc R 1 1 . .
    H H9C 0.8510 0.4726 0.8446 0.109 Uiso calc R 1 1 . .
    C C10 0.4473(4) 0.3629(3) 0.2946(2) 0.0314(7) Uani d . 1 1 . .
    C C11 0.4130(4) 0.2844(3) 0.1715(2) 0.0340(7) Uani d . 1 1 . .
    C C12 0.5451(4) 0.2722(3) 0.1247(3) 0.0458(8) Uani d . 1 1 . .
    H H12 0.6562 0.3065 0.1721 0.055 Uiso calc R 1 1 . .
    C C13 0.5161(5) 0.2104(4) 0.0094(3) 0.0612(10) Uani d . 1 1 . .
    H H13 0.6066 0.2032 -0.0202 0.073 Uiso calc R 1 1 . .
    C C14 0.3510(5) 0.1593(4) -0.0613(3) 0.0667(11) Uani d . 1 1 . .
    H H14 0.3299 0.1182 -0.1392 0.080 Uiso calc R 1 1 . .
    C C15 0.2173(5) 0.1693(4) -0.0162(3) 0.0549(10) Uani d . 1 1 . .
    H H15 0.1066 0.1344 -0.0643 0.066 Uiso calc R 1 1 . .
    C C16 0.2458(4) 0.2306(3) 0.0994(3) 0.0380(7) Uani d . 1 1 . .
    C C17 0.0956(4) 0.2320(3) 0.1417(3) 0.0413(8) Uani d . 1 1 . .
    C C18 -0.0319(5) 0.1442(4) 0.2536(3) 0.0629(11) Uani d . 1 1 . .
    H H18A -0.0247 0.2246 0.3119 0.094 Uiso calc R 1 1 . .
    H H18B -0.0240 0.0716 0.2869 0.094 Uiso calc R 1 1 . .
    H H18C -0.1396 0.1323 0.1925 0.094 Uiso calc R 1 1 . .
    C C19 1.0408(4) 0.4208(4) 0.6578(3) 0.0467(8) Uani d . 1 1 . .
    C C20 1.1799(5) 0.3891(5) 0.7485(4) 0.0714(12) Uani d . 1 1 . .
    H H20A 1.1928 0.4511 0.8214 0.107 Uiso calc R 1 1 . .
    H H20B 1.2852 0.3933 0.7313 0.107 Uiso calc R 1 1 . .
    H H20C 1.1531 0.3019 0.7524 0.107 Uiso calc R 1 1 . .
loop_
    _atom_site_aniso_label
    _atom_site_aniso_U_11
    _atom_site_aniso_U_22
    _atom_site_aniso_U_33
    _atom_site_aniso_U_12
    _atom_site_aniso_U_13
    _atom_site_aniso_U_23
    Cu1 0.0319(2) 0.0312(2) 0.0265(2) 0.00672(14) 0.01079(15) 0.01251(15)
    N1 0.0412(16) 0.062(2) 0.0581(19) 0.0198(14) 0.0169(14) 0.0284(16)
    O1 0.0416(12) 0.0331(11) 0.0384(12) 0.0063(9) 0.0153(9) 0.0181(9)
    O2 0.0420(12) 0.0384(12) 0.0496(13) 0.0073(10) 0.0158(10) 0.0245(10)
    O3 0.0625(15) 0.0520(15) 0.0372(13) 0.0001(12) 0.0093(11) 0.0144(11)
    O4 0.0478(16) 0.082(2) 0.093(2) 0.0159(15) 0.0066(15) 0.0341(18)
    O5 0.0397(12) 0.0452(13) 0.0268(11) 0.0078(10) 0.0105(9) 0.0111(9)
    O6 0.0379(12) 0.0428(13) 0.0302(11) 0.0077(10) 0.0123(9) 0.0067(9)
    O7 0.0455(13) 0.0544(15) 0.0515(14) 0.0058(11) 0.0150(11) 0.0236(12)
    O8 0.0462(14) 0.0785(19) 0.0617(17) 0.0205(13) 0.0176(12) 0.0339(14)
    C1 0.0418(18) 0.0336(16) 0.0242(14) 0.0047(14) 0.0140(13) 0.0099(12)
    C2 0.0412(17) 0.0319(16) 0.0350(16) 0.0061(13) 0.0179(13) 0.0123(13)
    C3 0.050(2) 0.045(2) 0.048(2) -0.0028(16) 0.0097(16) 0.0195(16)
    C4 0.059(2) 0.042(2) 0.061(2) -0.0027(17) 0.0232(18) 0.0148(17)
    C5 0.071(2) 0.0314(18) 0.065(2) 0.0131(17) 0.041(2) 0.0215(17)
    C6 0.061(2) 0.045(2) 0.054(2) 0.0211(17) 0.0298(18) 0.0284(17)
    C7 0.0462(18) 0.0360(17) 0.0393(17) 0.0120(14) 0.0237(14) 0.0176(14)
    C8 0.049(2) 0.051(2) 0.048(2) 0.0102(17) 0.0129(16) 0.0299(17)
    C9 0.084(3) 0.063(3) 0.051(2) -0.009(2) -0.011(2) 0.020(2)
    C10 0.0415(17) 0.0281(15) 0.0292(15) 0.0069(13) 0.0129(14) 0.0142(12)
    C11 0.0412(17) 0.0329(16) 0.0287(15) 0.0074(13) 0.0118(13) 0.0089(12)
    C12 0.0457(19) 0.055(2) 0.0348(18) 0.0047(16) 0.0144(15) 0.0086(15)
    C13 0.063(2) 0.081(3) 0.042(2) 0.010(2) 0.0296(19) 0.0068(19)
    C14 0.072(3) 0.086(3) 0.0330(19) 0.011(2) 0.0174(19) -0.0013(19)
    C15 0.051(2) 0.065(2) 0.0349(19) 0.0045(18) 0.0053(16) 0.0020(17)
    C16 0.0424(17) 0.0359(17) 0.0335(17) 0.0065(14) 0.0110(14) 0.0076(13)
    C17 0.0405(18) 0.0426(19) 0.0361(17) 0.0053(15) 0.0070(14) 0.0094(14)
    C18 0.054(2) 0.081(3) 0.061(3) -0.002(2) 0.0207(19) 0.030(2)
    C19 0.0412(19) 0.057(2) 0.053(2) 0.0121(16) 0.0240(17) 0.0224(18)
    C20 0.059(2) 0.107(4) 0.061(3) 0.027(2) 0.018(2) 0.045(2)
_geom_special_details
;
All e.s.d.'s (except the e.s.d. in the dihedral angle between two l.s. planes)
are estimated using the full covariance matrix. The cell e.s.d.'s are taken
into account individually in the estimation of e.s.d.'s in distances, angles
and torsion angles; correlations between e.s.d.'s in cell parameters are only
used when they are defined by crystal symmetry. An approximate (isotropic)
treatment of cell e.s.d.'s is used for estimating e.s.d.'s involving l.s.
planes.
;
loop_
    _geom_bond_atom_site_label_1
    _geom_bond_atom_site_label_2
    _geom_bond_site_symmetry_2
    _geom_bond_distance
    _geom_bond_publ_flag
    Cu1 O2 2_666 1.959(2) ?
    Cu1 O6 2_666 1.967(2) ?
    Cu1 O5 . 1.973(2) ?
    Cu1 O1 . 1.9775(19) ?
    Cu1 N1 . 2.186(3) ?
    Cu1 Cu1 2_666 2.6662(7) ?
    N1 C19 . 1.111(4) ?
    O1 C1 . 1.264(4) ?
    O2 C1 . 1.253(4) ?
    O2 Cu1 2_666 1.9590(19) ?
    O3 C8 . 1.338(4) ?
    O3 C9 . 1.445(4) ?
    O4 C8 . 1.197(4) ?
    O5 C10 . 1.263(3) ?
    O6 C10 . 1.259(4) ?
    O6 Cu1 2_666 1.967(2) ?
    O7 C17 . 1.335(4) ?
    O7 C18 . 1.439(4) ?
    O8 C17 . 1.202(4) ?
    C1 C2 . 1.505(4) ?
    C2 C3 . 1.380(4) ?
    C2 C7 . 1.388(4) ?
    C3 C4 . 1.375(5) ?
    C3 H3 . 0.9300 ?
    C4 C5 . 1.371(5) ?
    C4 H4 . 0.9300 ?
    C5 C6 . 1.373(5) ?
    C5 H5 . 0.9300 ?
    C6 C7 . 1.390(4) ?
    C6 H6 . 0.9300 ?
    C7 C8 . 1.497(5) ?
    C9 H9A . 0.9600 ?
    C9 H9B . 0.9600 ?
    C9 H9C . 0.9600 ?
    C10 C11 . 1.503(4) ?
    C11 C12 . 1.385(5) ?
    C11 C16 . 1.405(4) ?
    C12 C13 . 1.380(5) ?
    C12 H12 . 0.9300 ?
    C13 C14 . 1.382(6) ?
    C13 H13 . 0.9300 ?
    C14 C15 . 1.383(5) ?
    C14 H14 . 0.9300 ?
    C15 C16 . 1.385(4) ?
    C15 H15 . 0.9300 ?
    C16 C17 . 1.492(5) ?
    C18 H18A . 0.9600 ?
    C18 H18B . 0.9600 ?
    C18 H18C . 0.9600 ?
    C19 C20 . 1.464(5) ?
    C20 H20A . 0.9600 ?
    C20 H20B . 0.9600 ?
    C20 H20C . 0.9600 ?
loop_
    _geom_angle_atom_site_label_1
    _geom_angle_atom_site_label_2
    _geom_angle_atom_site_label_3
    _geom_angle_site_symmetry_1
    _geom_angle_site_symmetry_3
    _geom_angle
    _geom_angle_publ_flag
    O2 Cu1 O6 2_666 2_666 88.57(9) ?
    O2 Cu1 O5 2_666 . 89.00(9) ?
    O6 Cu1 O5 2_666 . 167.59(8) ?
    O2 Cu1 O1 2_666 . 167.74(9) ?
    O6 Cu1 O1 2_666 . 89.31(9) ?
    O5 Cu1 O1 . . 90.49(9) ?
    O2 Cu1 N1 2_666 . 103.49(10) ?
    O6 Cu1 N1 2_666 . 90.66(10) ?
    O5 Cu1 N1 . . 101.74(10) ?
    O1 Cu1 N1 . . 88.60(10) ?
    O2 Cu1 Cu1 2_666 2_666 86.83(6) ?
    O6 Cu1 Cu1 2_666 2_666 83.15(6) ?
    O5 Cu1 Cu1 . 2_666 84.57(6) ?
    O1 Cu1 Cu1 . 2_666 80.93(6) ?
    N1 Cu1 Cu1 . 2_666 167.87(8) ?
    C19 N1 Cu1 . . 151.4(3) ?
    C1 O1 Cu1 . . 125.83(19) ?
    C1 O2 Cu1 . 2_666 120.03(19) ?
    C8 O3 C9 . . 116.4(3) ?
    C10 O5 Cu1 . . 122.1(2) ?
    C10 O6 Cu1 . 2_666 124.20(19) ?
    C17 O7 C18 . . 115.9(3) ?
    O2 C1 O1 . . 126.4(3) ?
    O2 C1 C2 . . 117.5(3) ?
    O1 C1 C2 . . 116.1(3) ?
    C3 C2 C7 . . 118.7(3) ?
    C3 C2 C1 . . 118.9(3) ?
    C7 C2 C1 . . 122.3(3) ?
    C4 C3 C2 . . 121.3(3) ?
    C4 C3 H3 . . 119.3 ?
    C2 C3 H3 . . 119.3 ?
    C5 C4 C3 . . 119.7(3) ?
    C5 C4 H4 . . 120.1 ?
    C3 C4 H4 . . 120.1 ?
    C4 C5 C6 . . 120.1(3) ?
    C4 C5 H5 . . 120.0 ?
    C6 C5 H5 . . 120.0 ?
    C5 C6 C7 . . 120.3(3) ?
    C5 C6 H6 . . 119.8 ?
    C7 C6 H6 . . 119.8 ?
    C2 C7 C6 . . 119.8(3) ?
    C2 C7 C8 . . 122.5(3) ?
    C6 C7 C8 . . 117.6(3) ?
    O4 C8 O3 . . 125.1(4) ?
    O4 C8 C7 . . 125.1(4) ?
    O3 C8 C7 . . 109.7(3) ?
    O3 C9 H9A . . 109.5 ?
    O3 C9 H9B . . 109.5 ?
    H9A C9 H9B . . 109.5 ?
    O3 C9 H9C . . 109.5 ?
    H9A C9 H9C . . 109.5 ?
    H9B C9 H9C . . 109.5 ?
    O6 C10 O5 . . 125.9(3) ?
    O6 C10 C11 . . 116.7(2) ?
    O5 C10 C11 . . 117.3(3) ?
    C12 C11 C16 . . 118.7(3) ?
    C12 C11 C10 . . 120.0(3) ?
    C16 C11 C10 . . 121.2(3) ?
    C13 C12 C11 . . 121.7(3) ?
    C13 C12 H12 . . 119.1 ?
    C11 C12 H12 . . 119.1 ?
    C12 C13 C14 . . 119.3(4) ?
    C12 C13 H13 . . 120.3 ?
    C14 C13 H13 . . 120.3 ?
    C13 C14 C15 . . 120.0(3) ?
    C13 C14 H14 . . 120.0 ?
    C15 C14 H14 . . 120.0 ?
    C14 C15 C16 . . 120.9(3) ?
    C14 C15 H15 . . 119.5 ?
    C16 C15 H15 . . 119.5 ?
    C15 C16 C11 . . 119.4(3) ?
    C15 C16 C17 . . 117.3(3) ?
    C11 C16 C17 . . 123.3(3) ?
    O8 C17 O7 . . 123.6(3) ?
    O8 C17 C16 . . 124.9(3) ?
    O7 C17 C16 . . 111.3(3) ?
    O7 C18 H18A . . 109.5 ?
    O7 C18 H18B . . 109.5 ?
    H18A C18 H18B . . 109.5 ?
    O7 C18 H18C . . 109.5 ?
    H18A C18 H18C . . 109.5 ?
    H18B C18 H18C . . 109.5 ?
    N1 C19 C20 . . 178.4(4) ?
    C19 C20 H20A . . 109.5 ?
    C19 C20 H20B . . 109.5 ?
    H20A C20 H20B . . 109.5 ?
    C19 C20 H20C . . 109.5 ?
    H20A C20 H20C . . 109.5 ?
    H20B C20 H20C . . 109.5 ?
loop_
    _geom_torsion_atom_site_label_1
    _geom_torsion_atom_site_label_2
    _geom_torsion_atom_site_label_3
    _geom_torsion_atom_site_label_4
    _geom_torsion_site_symmetry_1
    _geom_torsion_site_symmetry_2
    _geom_torsion_site_symmetry_3
    _geom_torsion_site_symmetry_4
    _geom_torsion
    _geom_torsion_publ_flag
    O2 Cu1 N1 C19 2_666 . . . 131.8(6) ?
    O6 Cu1 N1 C19 2_666 . . . 43.1(7) ?
    O5 Cu1 N1 C19 . . . . -136.4(7) ?
    O1 Cu1 N1 C19 . . . . -46.2(7) ?
    Cu1 Cu1 N1 C19 2_666 . . . -15.9(10) ?
    O2 Cu1 O1 C1 2_666 . . . 4.0(5) ?
    O6 Cu1 O1 C1 2_666 . . . 84.0(2) ?
    O5 Cu1 O1 C1 . . . . -83.6(2) ?
    N1 Cu1 O1 C1 . . . . 174.7(2) ?
    Cu1 Cu1 O1 C1 2_666 . . . 0.8(2) ?
    O2 Cu1 O5 C10 2_666 . . . -89.3(2) ?
    O6 Cu1 O5 C10 2_666 . . . -10.6(5) ?
    O1 Cu1 O5 C10 . . . . 78.5(2) ?
    N1 Cu1 O5 C10 . . . . 167.1(2) ?
    Cu1 Cu1 O5 C10 2_666 . . . -2.4(2) ?
    Cu1 O2 C1 O1 2_666 . . . -0.4(4) ?
    Cu1 O2 C1 C2 2_666 . . . -178.87(18) ?
    Cu1 O1 C1 O2 . . . . -0.5(4) ?
    Cu1 O1 C1 C2 . . . . 177.95(18) ?
    O2 C1 C2 C3 . . . . 34.7(4) ?
    O1 C1 C2 C3 . . . . -143.9(3) ?
    O2 C1 C2 C7 . . . . -149.3(3) ?
    O1 C1 C2 C7 . . . . 32.1(4) ?
    C7 C2 C3 C4 . . . . 0.3(5) ?
    C1 C2 C3 C4 . . . . 176.4(3) ?
    C2 C3 C4 C5 . . . . -0.9(6) ?
    C3 C4 C5 C6 . . . . 0.8(6) ?
    C4 C5 C6 C7 . . . . -0.1(5) ?
    C3 C2 C7 C6 . . . . 0.4(5) ?
    C1 C2 C7 C6 . . . . -175.5(3) ?
    C3 C2 C7 C8 . . . . -175.7(3) ?
    C1 C2 C7 C8 . . . . 8.4(5) ?
    C5 C6 C7 C2 . . . . -0.5(5) ?
    C5 C6 C7 C8 . . . . 175.7(3) ?
    C9 O3 C8 O4 . . . . 2.5(5) ?
    C9 O3 C8 C7 . . . . 178.8(3) ?
    C2 C7 C8 O4 . . . . -125.1(4) ?
    C6 C7 C8 O4 . . . . 58.7(5) ?
    C2 C7 C8 O3 . . . . 58.5(4) ?
    C6 C7 C8 O3 . . . . -117.7(3) ?
    Cu1 O6 C10 O5 2_666 . . . 0.6(4) ?
    Cu1 O6 C10 C11 2_666 . . . -177.57(17) ?
    Cu1 O5 C10 O6 . . . . 1.9(4) ?
    Cu1 O5 C10 C11 . . . . -179.96(17) ?
    O6 C10 C11 C12 . . . . 159.6(3) ?
    O5 C10 C11 C12 . . . . -18.8(4) ?
    O6 C10 C11 C16 . . . . -15.6(4) ?
    O5 C10 C11 C16 . . . . 166.0(3) ?
    C16 C11 C12 C13 . . . . 0.8(5) ?
    C10 C11 C12 C13 . . . . -174.5(3) ?
    C11 C12 C13 C14 . . . . 0.0(6) ?
    C12 C13 C14 C15 . . . . -0.6(7) ?
    C13 C14 C15 C16 . . . . 0.3(6) ?
    C14 C15 C16 C11 . . . . 0.6(5) ?
    C14 C15 C16 C17 . . . . -177.5(4) ?
    C12 C11 C16 C15 . . . . -1.1(5) ?
    C10 C11 C16 C15 . . . . 174.1(3) ?
    C12 C11 C16 C17 . . . . 176.8(3) ?
    C10 C11 C16 C17 . . . . -7.9(4) ?
    C18 O7 C17 O8 . . . . -5.2(5) ?
    C18 O7 C17 C16 . . . . 180.0(3) ?
    C15 C16 C17 O8 . . . . -66.9(5) ?
    C11 C16 C17 O8 . . . . 115.1(4) ?
    C15 C16 C17 O7 . . . . 107.8(3) ?
    C11 C16 C17 O7 . . . . -70.2(4) ?
    Cu1 N1 C19 C20 . . . . -23(16) ?
loop_
    _geom_hbond_atom_site_label_D
    _geom_hbond_atom_site_label_H
    _geom_hbond_atom_site_label_A
    _geom_hbond_site_symmetry_A
    _geom_hbond_distance_DH
    _geom_hbond_distance_HA
    _geom_hbond_distance_DA
    _geom_hbond_angle_DHA
    C5 H5 O5 2_656 0.93 2.51 3.379(4)   156
data_global
_journal_date_recd_electronic     2012-11-05
_journal_date_accepted     2012-12-02
_journal_name_full     'Acta Crystallographica, Section E'
_journal_year     2013
_journal_volume     69
_journal_issue      1
_journal_page_first     m19
_journal_page_last     m19
_journal_paper_category     QM
_journal_paper_doi     10.1107/S1600536812049410
_journal_coeditor_code     LR2089
_publ_contact_author
;
Wang Jinglin
Department of Chemistry, Changzhi University,
Changzhi, Shanxi 046011
China
;
_publ_contact_author_email     jlwangczu@163.com
_publ_contact_author_fax     '0086 355 217 8113'
_publ_contact_author_phone     '0086 355 217 8113'
_publ_section_title
;\
Tetrakis[\m-2-(methoxycarbonyl)benzoato-\k^2^<i>O</i>^1^:<i>O</i>^1'^]\
bis[(acetonitrile-\k<i>N</i>)copper(II)](<i>Cu</i>---<i>Cu</i>)
;
loop_
    _publ_author_name
    _publ_author_footnote
    _publ_author_address
    'Wang, Jing-lin' .
;
Department of Chemistry, Changzhi University,
Changzhi, Shanxi 046011
People's Republic of China
;
    'Wang, Cai-rong' .
;
Department of Chemistry, Changzhi University,
Changzhi, Shanxi 046011
People's Republic of China
;
    'Wang, Zhi-jun' .
;
Department of Chemistry, Changzhi University,
Changzhi, Shanxi 046011
People's Republic of China
;
    'Yang, Bin-sheng' .
;
Institute of Molecular Science,
Shanxi University
Taiyuan, Shanxi 030006
People's Republic of China
;
_publ_section_synopsis     .
