# Supplementary material for: Tetra­kis[μ-2-(meth­oxy­carbon­yl)benzoato-κ2 O 1:O 1′]bis­[(acetonitrile-κN)copper(II)](Cu—Cu)
Source: Acta Crystallogr Sect E Struct Rep Online. 2012 Dec 8;69(Pt 1):m19. doi: 10.1107/S1600536812049410 (PMC3588377; doi:10.1107/S1600536812049410)
Supplement: Supplementary file 2 [file e-69-00m19-Isup2.hkl]

# 
# h,k,l, Fc-squared, Fo-squared, sigma(Fo-squared) and status flag 
# 
data_I
_shelx_title ' 090301d in P-1' 
_shelx_refln_list_code          4 
_shelx_F_calc_maximum      122.84 
_exptl_crystal_F_000       474.00 
_reflns_d_resolution_high  0.8405 
 
loop_ 
 _symmetry_equiv_pos_as_xyz 
 'x, y, z' 
 '-x, -y, -z' 
 
_cell_length_a     8.2332 
_cell_length_b    10.5730 
_cell_length_c    12.6673 
_cell_angle_alpha 104.774 
_cell_angle_beta  108.061 
_cell_angle_gamma  91.152 
 
_shelx_F_squared_multiplier     1.000 
 
loop_ 
 _refln_index_h 
 _refln_index_k 
 _refln_index_l 
 _refln_F_squared_calc 
 _refln_F_squared_meas 
 _refln_F_squared_sigma 
 _refln_observed_status 
   1   0   0     6162.19     6014.05    133.32 o 
   2   0   0       98.43       85.00      3.60 o 
   3   0   0     3453.49     3431.45    127.36 o 
   4   0   0      618.42      596.43     18.02 o 
   5   0   0      179.74      164.31      7.53 o 
   6   0   0      366.37      357.43     15.79 o 
   7   0   0       16.95       20.76      6.65 o 
   8   0   0      185.60      200.90      9.33 o 
   9   0   0      158.64      180.55     12.19 o 
  -9   1   0      226.53      228.11     18.66 o 
  -8   1   0      159.68      175.17     12.01 o 
  -7   1   0        0.50       -5.80      3.87 o 
  -6   1   0     1138.25     1097.29     23.78 o 
  -5   1   0      211.46      211.52      7.24 o 
  -4   1   0      839.38      866.71     32.13 o 
  -3   1   0     6915.69     7268.45    166.94 o 
  -2   1   0     1282.76     1309.23     24.62 o 
  -1   1   0     1279.42     1324.81     41.49 o 
   0   1   0     4426.25     4417.25    135.26 o 
   1   1   0       18.49       22.42      1.47 o 
   2   1   0      115.65      111.05      4.16 o 
   3   1   0     2295.27     2183.93     77.26 o 
   4   1   0      688.85      670.14     26.92 o 
   5   1   0       13.46        9.84      3.21 o 
   6   1   0      336.17      332.69     12.34 o 
   7   1   0      235.78      232.08     10.94 o 
   8   1   0      428.07      473.51     17.24 o 
   9   1   0       21.25       15.92      5.66 o 
  -9   2   0       22.81       20.19     10.67 o 
  -8   2   0       74.37       73.02     11.74 o 
  -7   2   0     1222.40     1166.52     43.78 o 
  -6   2   0     1503.15     1502.98     37.64 o 
  -5   2   0      472.61      481.96     14.90 o 
  -4   2   0       46.40       47.64      5.86 o 
  -3   2   0     3157.72     3199.45     99.97 o 
  -2   2   0     2320.80     2708.77     84.33 o 
  -1   2   0      145.86      144.90      6.80 o 
   0   2   0      212.41      241.99      6.54 o 
   1   2   0      364.31      387.20     15.83 o 
   2   2   0     1278.63     1315.75     30.57 o 
   3   2   0      735.94      658.49     16.95 o 
   4   2   0      137.26      132.97      6.25 o 
   5   2   0      117.86      131.29      6.98 o 
   6   2   0      183.78      177.04      8.98 o 
   7   2   0        2.43       -2.20      4.28 o 
   8   2   0       10.57        5.10      5.31 o 
  -9   3   0       76.10       68.83     13.01 o 
  -8   3   0      108.67      117.14     13.56 o 
  -7   3   0      554.46      543.32     26.12 o 
  -6   3   0      880.92      807.03     32.47 o 
  -5   3   0      527.84      535.07     22.87 o 
  -4   3   0      771.20      801.25     29.38 o 
  -3   3   0     1082.98     1085.83     37.21 o 
  -2   3   0     1411.39     1391.44     45.28 o 
  -1   3   0     1304.87     1359.54     43.81 o 
   0   3   0     1420.70     1306.61     34.78 o 
   1   3   0      527.12      526.38     13.27 o 
   2   3   0      289.33      272.27      8.18 o 
   3   3   0        4.05        4.82      2.58 o 
   4   3   0       56.87       36.50      3.67 o 
   5   3   0      290.08      286.16     10.58 o 
   6   3   0       88.54       96.70      7.15 o 
   7   3   0        8.04        7.04      4.86 o 
   8   3   0        1.70       -5.46      6.26 o 
  -9   4   0       45.86       44.11     12.39 o 
  -8   4   0        8.59       21.31     10.39 o 
  -7   4   0        7.25        2.22      8.25 o 
  -6   4   0       41.74       42.26      9.19 o 
  -5   4   0      528.69      577.48     25.00 o 
  -4   4   0       34.89       37.43      6.36 o 
  -3   4   0      129.74      117.79      9.60 o 
  -2   4   0       26.04       13.16      4.13 o 
  -1   4   0      133.27      102.97      7.72 o 
   0   4   0       24.90       19.23      4.93 o 
   1   4   0       73.71       57.07      7.79 o 
   2   4   0      166.84      174.63      6.47 o 
   3   4   0      486.05      500.19     14.00 o 
   4   4   0        4.06        9.52      2.93 o 
   5   4   0       89.81       87.22      6.28 o 
   6   4   0      428.23      411.81     14.34 o 
   7   4   0      231.24      230.68     11.39 o 
   8   4   0        2.71        1.43      5.28 o 
  -8   5   0      220.73      245.95     19.33 o 
  -7   5   0       46.69       38.50     10.12 o 
  -6   5   0       92.02       83.95     11.59 o 
  -5   5   0      175.86      195.74     15.15 o 
  -4   5   0        3.52        7.83      5.60 o 
  -3   5   0     1503.78     1663.71     55.79 o 
  -2   5   0       67.95       58.86      6.63 o 
   0   5   0      191.39      151.58     11.79 o 
   1   5   0     2055.41     2119.76     76.12 o 
   2   5   0       11.82        6.57      2.31 o 
   3   5   0     1399.34     1401.27     34.00 o 
   4   5   0      423.85      391.93     22.85 o 
   5   5   0        1.63       -5.28      4.31 o 
   6   5   0      221.62      224.51     10.58 o 
   7   5   0       85.75      108.37     11.71 o 
   8   5   0        5.88       -7.50      8.23 o 
  -8   6   0      185.67      176.73     18.21 o 
  -7   6   0      130.69      142.34     16.05 o 
  -6   6   0      360.13      366.01     21.50 o 
  -5   6   0       94.73       98.86     10.79 o 
  -4   6   0        4.93       -4.99      6.06 o 
  -3   6   0      369.32      360.78     17.89 o 
  -2   6   0      218.82      208.92     13.03 o 
  -1   6   0      273.70      284.53      9.97 o 
   0   6   0     1456.68     1550.97     86.73 o 
   1   6   0     1411.13     1432.05     34.73 o 
   2   6   0        0.06        0.69      2.41 o 
   3   6   0      448.83      425.30     13.20 o 
   4   6   0      919.20      960.29     36.11 o 
   5   6   0        7.83        3.36      3.59 o 
   6   6   0      176.45      179.54     14.31 o 
   7   6   0      191.10      198.35     15.77 o 
  -8   7   0       55.95       57.27     13.53 o 
  -7   7   0       22.83        1.55     10.61 o 
  -6   7   0      260.71      264.27     19.56 o 
  -5   7   0      566.66      598.53     28.11 o 
  -4   7   0       34.07       25.72      8.55 o 
  -3   7   0      498.27      429.75     21.38 o 
  -2   7   0     1642.59     1836.62     62.30 o 
  -1   7   0       30.83       30.16      8.20 o 
   0   7   0      288.96      272.37     10.15 o 
   1   7   0     1915.84     1966.46     46.97 o 
   2   7   0      328.77      304.58     10.88 o 
   3   7   0      730.47      729.31     29.20 o 
   4   7   0      621.30      603.67     26.11 o 
   5   7   0       12.06       21.61      7.32 o 
   6   7   0      103.37      105.04     12.24 o 
  -7   8   0        6.73       -7.57     11.11 o 
  -6   8   0      184.39      197.56     18.32 o 
  -5   8   0      880.53      872.35     36.96 o 
  -4   8   0       59.43       73.48     11.44 o 
  -3   8   0      485.13      434.05     21.68 o 
  -2   8   0      713.98      706.05     20.72 o 
  -1   8   0       13.01        5.09      4.08 o 
   0   8   0      234.86      239.07     10.13 o 
   1   8   0      814.46      803.79     31.72 o 
   2   8   0      135.93      137.48     11.94 o 
   3   8   0        4.67        6.23      6.63 o 
   4   8   0      122.55      125.40     12.24 o 
   5   8   0        7.77       11.17      7.48 o 
   6   8   0       43.20       41.66     10.12 o 
  -6   9   0       80.17       78.84     14.40 o 
  -5   9   0        3.99       -4.96      9.70 o 
  -4   9   0       10.88      -13.13      8.75 o 
  -3   9   0      150.78      158.43     15.32 o 
  -2   9   0      390.48      408.78     14.74 o 
  -1   9   0        0.54       -9.82      6.55 o 
   0   9   0      229.25      229.58     15.78 o 
   1   9   0      354.20      373.74     20.16 o 
   2   9   0      104.66      102.25     11.51 o 
   3   9   0      126.15      136.56     12.89 o 
   4   9   0      190.79      186.57     15.08 o 
   5   9   0        5.35        3.77      7.62 o 
  -6  10   0      211.69      230.68     22.52 o 
  -5  10   0      204.59      215.95     19.94 o 
  -4  10   0      180.65      203.96     18.71 o 
  -3  10   0       54.91       51.56     11.44 o 
  -2  10   0       60.85       65.11     10.96 o 
  -1  10   0       10.91        6.41      7.85 o 
   0  10   0       67.71       53.98     10.31 o 
   1  10   0      128.44      137.38     13.85 o 
   2  10   0        1.77        4.76      7.38 o 
   3  10   0       53.56       62.92     10.24 o 
   4  10   0      167.05      179.74     16.00 o 
  -4  11   0       40.86       24.19     12.14 o 
  -3  11   0       68.77       72.06     13.21 o 
  -2  11   0      167.35      168.38     16.47 o 
  -1  11   0      102.65      123.93     13.78 o 
   0  11   0       78.73       98.15     13.26 o 
   1  11   0       97.24       95.57     12.73 o 
   2  11   0        1.62        6.45      8.50 o 
   3  11   0       91.23      107.06     13.23 o 
  -2  12   0      431.66      473.01     26.64 o 
  -1  12   0       27.92       15.93     10.74 o 
   0  12   0       48.56       42.78     11.26 o 
  -1 -12   1      152.29      180.66     17.52 o 
   0 -12   1       83.22       95.46     14.97 o 
   1 -12   1      147.62      152.28     16.54 o 
   2 -12   1      152.80      165.34     17.62 o 
  -3 -11   1      113.82      118.26     13.85 o 
  -2 -11   1       86.64       90.91     12.73 o 
  -1 -11   1      401.15      435.42     24.25 o 
   0 -11   1       30.87       24.35     10.16 o 
   1 -11   1       87.10      102.09     13.03 o 
   2 -11   1      209.52      245.83     18.42 o 
   3 -11   1       28.51       27.21     11.49 o 
   4 -11   1       70.64       61.98     13.70 o 
  -4 -10   1      212.25      287.14     20.16 o 
  -3 -10   1      125.84      126.94     13.86 o 
  -2 -10   1      108.07      117.24     13.11 o 
  -1 -10   1      419.66      523.82     25.56 o 
   0 -10   1      306.91      314.81     19.24 o 
   1 -10   1       18.46        6.91      8.07 o 
   2 -10   1      195.35      213.61     16.72 o 
   3 -10   1        6.26        3.74      9.27 o 
   4 -10   1      103.32      101.17     14.56 o 
   5 -10   1      454.62      487.37     28.13 o 
   6 -10   1       78.98       79.91     15.47 o 
  -5  -9   1        3.99      -11.02      7.35 o 
  -4  -9   1      182.53      204.61     15.82 o 
  -3  -9   1       91.79       89.86     10.89 o 
  -2  -9   1        3.93        0.97      5.90 o 
  -1  -9   1      156.32      143.39     13.13 o 
   0  -9   1      282.34      299.40     17.60 o 
   1  -9   1       62.61       69.52     10.12 o 
   2  -9   1      198.96      180.16     15.35 o 
   3  -9   1        7.72        0.84      8.18 o 
   4  -9   1       18.19       18.59     10.09 o 
   5  -9   1      127.99      108.84     14.48 o 
   6  -9   1        6.83       -2.94     10.31 o 
  -6  -8   1      150.06      157.89     15.07 o 
  -5  -8   1        0.78      -10.24      6.86 o 
  -4  -8   1       48.28       53.68      9.12 o 
  -3  -8   1       56.62       55.67      8.55 o 
  -2  -8   1       56.73       59.58      8.60 o 
  -1  -8   1      324.43      319.46     17.50 o 
   0  -8   1        9.63        7.03      6.21 o 
   1  -8   1        0.77       -0.97      3.28 o 
   2  -8   1      578.67      515.43     24.02 o 
   3  -8   1      235.66      238.33     16.87 o 
   4  -8   1      127.04       97.51     12.33 o 
   5  -8   1       28.69       28.63     10.52 o 
   6  -8   1      180.47      177.10     17.64 o 
   7  -8   1        7.50       -8.69     11.09 o 
  -7  -7   1      121.72      126.64     13.60 o 
  -6  -7   1       92.51      101.72     11.61 o 
  -5  -7   1        0.72       -1.14      5.50 o 
  -4  -7   1      355.59      363.24     18.77 o 
  -3  -7   1      641.74      677.01     27.48 o 
  -2  -7   1       33.59       25.14      6.05 o 
  -1  -7   1      582.36      574.85     16.40 o 
   0  -7   1      121.50      104.64      6.17 o 
   1  -7   1      445.63      484.17     14.65 o 
   2  -7   1      989.83      859.72     32.80 o 
   3  -7   1      344.22      357.24     19.29 o 
   4  -7   1      148.99      142.56     13.93 o 
   5  -7   1       76.34       65.68     11.14 o 
   6  -7   1      320.49      329.60     21.55 o 
   7  -7   1       91.39      106.81     15.05 o 
   8  -7   1       56.31       60.21     14.10 o 
  -7  -6   1       66.99       71.81     10.57 o 
  -6  -6   1      235.28      248.35     16.47 o 
  -5  -6   1       96.96       86.45      9.70 o 
  -4  -6   1      452.77      449.00     14.07 o 
  -3  -6   1        3.57        2.36      2.44 o 
  -2  -6   1      140.49      135.97      6.16 o 
  -1  -6   1      794.83      726.54     19.10 o 
   0  -6   1      955.31      937.70     23.90 o 
   1  -6   1       43.03       26.72      6.05 o 
   2  -6   1      757.90      636.54     25.19 o 
   3  -6   1      825.08      819.47     31.47 o 
   4  -6   1       18.21        5.46      6.80 o 
   5  -6   1      596.51      648.55     29.01 o 
   6  -6   1      156.58      157.82     15.90 o 
   7  -6   1      212.11      220.24     18.31 o 
   8  -6   1      154.68      159.46     17.47 o 
  -8  -5   1        0.28       -6.55      7.37 o 
  -7  -5   1       62.92       70.40     10.29 o 
  -6  -5   1       78.34       85.91      9.65 o 
  -5  -5   1        2.22       -4.69      3.21 o 
  -4  -5   1      797.33      760.01     21.15 o 
  -3  -5   1      345.94      278.00      9.14 o 
  -2  -5   1       40.25       34.23      4.35 o 
  -1  -5   1     2837.04     2625.09     83.42 o 
   0  -5   1     1678.00     1806.79     50.16 o 
   1  -5   1      801.48      720.37     26.69 o 
   2  -5   1     3226.49     3181.19    100.60 o 
   3  -5   1      370.37      372.05     17.52 o 
   4  -5   1        9.73        3.46      5.88 o 
   5  -5   1      354.29      349.82     19.61 o 
   6  -5   1      462.18      462.75     23.99 o 
   7  -5   1       34.44       33.32     10.07 o 
   8  -5   1       63.72       76.75     12.69 o 
  -8  -4   1        0.03       -4.26      4.88 o 
  -7  -4   1      313.04      304.58     12.63 o 
  -6  -4   1      236.11      232.09     17.00 o 
  -5  -4   1      197.84      181.49      8.37 o 
  -4  -4   1     1669.13     1675.29     40.09 o 
  -3  -4   1     1399.05     1366.16     44.14 o 
  -2  -4   1      559.21      552.14     14.29 o 
  -1  -4   1     1916.14     1715.24     39.50 o 
   0  -4   1      282.57      296.98      8.44 o 
   1  -4   1      518.86      530.60     20.08 o 
   2  -4   1     1178.82     1228.09     41.27 o 
   3  -4   1      588.89      533.42     21.60 o 
   4  -4   1       86.96       90.76      9.79 o 
   5  -4   1      833.15      925.07     35.43 o 
   6  -4   1      704.99      694.53     29.83 o 
   7  -4   1       77.79       66.79     10.91 o 
   8  -4   1       34.04       42.09     10.91 o 
  -8  -3   1        1.21       -0.23      5.07 o 
  -7  -3   1       51.23       46.46      6.10 o 
  -6  -3   1      778.11      785.40     29.34 o 
  -5  -3   1       59.53       44.41      4.54 o 
  -4  -3   1      743.26      716.98     18.98 o 
  -3  -3   1      891.29      805.29     16.26 o 
  -2  -3   1      754.08      833.30     16.46 o 
  -1  -3   1     1211.39     1228.68     23.42 o 
   0  -3   1      141.05      164.86     10.18 o 
   1  -3   1        0.68        2.19      2.66 o 
   2  -3   1       13.75        0.30      3.21 o 
   3  -3   1     5941.35     6898.14    211.82 o 
   4  -3   1      526.43      556.12     22.15 o 
   5  -3   1      579.90      584.78     24.42 o 
   6  -3   1      592.43      603.87     26.51 o 
   7  -3   1       10.50        9.80      7.95 o 
   8  -3   1      135.40      121.56     13.80 o 
  -9  -2   1      120.58      133.24     14.58 o 
  -8  -2   1       43.00       33.09      6.20 o 
  -7  -2   1       66.31       68.70      6.57 o 
  -6  -2   1      250.74      231.73     12.35 o 
  -5  -2   1      480.78      491.93     14.72 o 
  -4  -2   1       46.14       56.62      3.82 o 
  -3  -2   1      623.53      513.17     10.72 o 
  -2  -2   1       13.95       13.86      1.90 o 
  -1  -2   1      448.71      447.53     11.13 o 
   0  -2   1    10802.91    10942.63    243.07 o 
   1  -2   1    13066.87    13652.66    373.40 o 
   2  -2   1      906.43      819.45     29.69 o 
   3  -2   1     3062.74     3033.85     90.30 o 
   4  -2   1       50.72       49.48      4.14 o 
   5  -2   1      190.51      153.38     19.63 o 
   6  -2   1      647.02      559.53     17.54 o 
   7  -2   1       28.62       23.19     13.80 o 
   8  -2   1       20.59       31.20     10.39 o 
   9  -2   1       87.22      109.94     14.45 o 
  -8  -1   1        7.28       14.61      7.48 o 
  -7  -1   1        5.56        5.73      4.54 o 
  -6  -1   1        3.14        0.48      3.66 o 
  -5  -1   1       37.74       31.04      3.79 o 
  -4  -1   1     1551.61     1551.21     30.51 o 
  -3  -1   1     5151.35     5134.61    117.00 o 
  -2  -1   1     2583.86     2775.35     51.31 o 
  -1  -1   1     1839.09     1831.78     34.00 o 
   0  -1   1     5076.82     5942.76    194.19 o 
   1  -1   1      256.93      244.86      5.35 o 
   2  -1   1        8.54        6.80      1.33 o 
   3  -1   1     3720.84     3644.97     76.18 o 
   4  -1   1      134.56      136.81      5.35 o 
   5  -1   1      836.06      793.97     19.69 o 
   6  -1   1      552.52      492.56     13.17 o 
   7  -1   1      357.74      351.78     15.22 o 
   8  -1   1      177.44      196.50     13.11 o 
   9  -1   1      107.14      127.36     11.14 o 
  -9   0   1      132.11      164.21     11.66 o 
  -8   0   1       20.58       14.74      5.99 o 
  -6   0   1     1284.03     1219.37     31.49 o 
  -5   0   1        8.70        3.66      2.65 o 
  -4   0   1     1226.82     1235.18     30.07 o 
  -3   0   1     3972.28     3816.95     85.69 o 
  -2   0   1      353.32      318.29     12.06 o 
  -1   0   1    13009.09    13381.59    408.88 o 
   0   0   1     7173.84     8733.31    284.90 o 
   1   0   1      427.08      407.78     14.24 o 
   2   0   1      539.01      499.69     26.31 o 
   3   0   1     4495.28     4723.67    105.87 o 
   4   0   1      272.76      281.16      9.61 o 
   5   0   1      625.00      594.51     17.22 o 
   6   0   1       17.41       13.15      4.32 o 
   7   0   1        0.25       -5.80      5.66 o 
   8   0   1      383.57      404.69     13.12 o 
   9   0   1       13.71        8.98      5.67 o 
  -9   1   1       70.83       68.61      9.23 o 
  -8   1   1      231.03      234.51     12.30 o 
  -7   1   1      709.92      670.55     20.98 o 
  -6   1   1     1697.45     1681.93     83.28 o 
  -5   1   1      427.88      376.55     12.22 o 
  -4   1   1     3194.50     3477.34     77.45 o 
  -3   1   1     3576.59     3562.73    113.68 o 
  -2   1   1       63.24       56.27      3.32 o 
  -1   1   1     2030.28     2211.46     68.11 o 
   0   1   1     3029.76     2996.47     66.81 o 
   1   1   1      846.75      785.83     18.40 o 
   2   1   1     5038.28     4945.35    109.80 o 
   3   1   1     1252.45     1119.86     27.50 o 
   4   1   1      148.98      153.25     13.41 o 
   5   1   1      298.30      291.76     10.84 o 
   6   1   1      588.32      581.98     22.25 o 
   7   1   1       35.68       26.79      7.32 o 
   8   1   1      184.03      199.18     16.47 o 
  -9   2   1       37.75       41.24     11.71 o 
  -8   2   1       65.90       49.84     10.46 o 
  -7   2   1     1863.74     1913.45     47.27 o 
  -6   2   1      634.98      628.67     19.22 o 
  -5   2   1      725.88      739.10     20.22 o 
  -4   2   1      480.74      549.49     21.58 o 
  -3   2   1     3966.48     3731.92    115.82 o 
  -2   2   1      684.77      717.52     24.42 o 
  -1   2   1     1285.34     1343.00     42.44 o 
   0   2   1    13572.49    12946.34    286.70 o 
   1   2   1     1475.52     1635.05     46.43 o 
   2   2   1      514.78      449.32     11.92 o 
   3   2   1     1171.52     1089.72     37.35 o 
   4   2   1        8.07        6.47      3.37 o 
   5   2   1      279.20      277.08     10.54 o 
   6   2   1      328.42      327.49     12.42 o 
   7   2   1       17.75       15.52      5.19 o 
   8   2   1       76.84       77.31      7.98 o 
  -9   3   1      107.26      101.30     14.05 o 
  -8   3   1      164.68      161.67     15.42 o 
  -7   3   1       29.28       25.77      8.90 o 
  -6   3   1      790.73      730.73     29.48 o 
  -5   3   1       38.32       40.92      6.68 o 
  -4   3   1       31.33       40.37      5.90 o 
  -3   3   1     3154.52     3443.33    107.78 o 
  -2   3   1     1393.72     1380.65     44.96 o 
  -1   3   1       30.13       37.93      4.01 o 
   0   3   1      117.55      102.14      6.15 o 
   1   3   1     1069.20     1170.08     27.57 o 
   2   3   1     2472.82     2769.26     62.95 o 
   3   3   1       32.54       11.64      2.46 o 
   4   3   1        1.67       -0.67      2.57 o 
   5   3   1       89.10       84.57      9.05 o 
   6   3   1      126.50      153.15      8.75 o 
   7   3   1      172.42      183.02     10.28 o 
   8   3   1       25.40       29.82     11.67 o 
  -9   4   1      108.63      122.63     15.32 o 
  -8   4   1      395.70      425.14     24.22 o 
  -7   4   1        0.52       -6.55      7.40 o 
  -6   4   1      214.09      216.37     14.68 o 
  -5   4   1        5.18       -1.22      5.19 o 
  -4   4   1       34.74       23.73      5.68 o 
  -3   4   1      316.08      224.33     12.01 o 
  -2   4   1      408.15      372.91     15.80 o 
  -1   4   1      156.96      174.66     14.87 o 
   0   4   1      581.39      504.56     22.95 o 
   1   4   1        8.00        3.91      2.03 o 
   2   4   1      259.56      220.10      7.77 o 
   3   4   1      373.25      340.92     16.54 o 
   4   4   1      490.38      482.70     14.64 o 
   5   4   1        7.25        2.74      3.60 o 
   6   4   1      746.22      764.11     22.39 o 
   7   4   1      247.76      237.20     16.49 o 
   8   4   1       10.09        0.60      6.82 o 
  -8   5   1      158.37      153.70     16.87 o 
  -7   5   1        0.23      -10.00      7.88 o 
  -6   5   1       32.62       59.80     10.11 o 
  -5   5   1      667.80      719.19     30.01 o 
  -4   5   1      334.14      374.46     18.52 o 
  -3   5   1       22.95       13.20      5.13 o 
  -2   5   1      258.82      239.23     12.91 o 
  -1   5   1      332.42      346.65     14.56 o 
   0   5   1      994.44      886.89     22.39 o 
   1   5   1      652.56      595.58     16.18 o 
   2   5   1      216.17      192.23      7.72 o 
   3   5   1      493.13      429.59     13.16 o 
   4   5   1      583.96      600.66     17.63 o 
   5   5   1       57.61       52.61      4.62 o 
   6   5   1      353.30      363.47     13.79 o 
   7   5   1      120.26      126.51      9.36 o 
  -8   6   1      172.05      182.29     18.61 o 
  -7   6   1        1.06      -12.80      8.54 o 
  -6   6   1       14.94       21.73      9.30 o 
  -5   6   1      354.36      437.81     22.62 o 
  -4   6   1       79.31       74.58      9.44 o 
  -3   6   1      156.79      125.60     11.32 o 
  -2   6   1      268.26      221.01     13.25 o 
  -1   6   1     1100.53     1101.92     27.82 o 
   0   6   1     1162.96     1126.02     78.07 o 
   1   6   1     1332.52     1240.27     30.80 o 
   2   6   1        0.50       -3.67      2.45 o 
   3   6   1      541.92      529.20     15.83 o 
   4   6   1      502.43      532.57     24.06 o 
   5   6   1        5.11       -4.66      3.64 o 
   6   6   1       51.06       55.02      9.57 o 
   7   6   1       71.41       68.16     10.92 o 
  -8   7   1      185.32      225.94     20.66 o 
  -7   7   1        0.54      -14.31     10.14 o 
  -6   7   1      316.76      315.62     21.20 o 
  -5   7   1      246.68      291.05     19.04 o 
  -4   7   1      187.70      191.73     15.20 o 
  -3   7   1     1048.06     1124.08     41.74 o 
  -2   7   1      799.93      822.11     22.79 o 
  -1   7   1       94.31       78.31      6.13 o 
   0   7   1     2201.01     2126.75     50.64 o 
   1   7   1     1147.02     1195.65     30.52 o 
   2   7   1       68.29       59.65      7.93 o 
   3   7   1      834.07      929.29     35.44 o 
   4   7   1      365.11      358.69     19.01 o 
   5   7   1        8.62        4.71      6.21 o 
   6   7   1       79.87       98.36     11.22 o 
  -7   8   1        2.36      -15.86     10.57 o 
  -6   8   1      611.18      684.58     32.59 o 
  -5   8   1      416.88      418.77     23.38 o 
  -4   8   1       11.31       -1.54      8.42 o 
  -3   8   1     1036.90     1163.75     43.89 o 
  -2   8   1      439.01      424.90     21.70 o 
  -1   8   1       24.10       17.05      4.67 o 
   0   8   1      689.96      684.18     20.01 o 
   1   8   1      284.87      246.17     10.74 o 
   2   8   1       64.66       57.47      8.38 o 
   3   8   1      222.10      224.30     15.15 o 
   4   8   1      115.79      110.15     11.78 o 
   5   8   1        0.14       -8.79      5.86 o 
  -6   9   1      206.07      197.11     19.54 o 
  -5   9   1       38.90       41.61     11.99 o 
  -4   9   1        2.25       -6.76      8.37 o 
  -3   9   1      476.96      495.35     17.38 o 
  -2   9   1      493.33      509.77     17.40 o 
  -1   9   1       30.94       16.79      8.10 o 
   0   9   1       93.87       81.36     10.77 o 
   1   9   1     1040.78     1135.79     42.81 o 
   2   9   1        1.03        1.62      6.00 o 
   3   9   1      126.05      135.64     12.81 o 
   4   9   1       75.36       70.00     10.42 o 
   5   9   1       28.76       27.01      8.77 o 
  -6  10   1      125.79      137.31     18.39 o 
  -5  10   1      244.31      263.75     21.36 o 
  -4  10   1       13.04        2.23      6.13 o 
  -3  10   1      103.93      121.53     13.96 o 
  -2  10   1      311.52      310.44     19.44 o 
  -1  10   1       53.44       44.48     10.41 o 
   0  10   1       10.75       10.49      8.12 o 
   1  10   1       16.44       18.54      8.17 o 
   2  10   1       31.42       31.57      8.32 o 
   3  10   1       19.74       33.44      9.00 o 
  -4  11   1        1.36       -6.63     10.09 o 
  -3  11   1       10.40       13.53     10.14 o 
  -2  11   1       71.58       90.23     12.89 o 
  -1  11   1        0.10       -1.19      7.90 o 
   0  11   1       24.11       32.24      9.67 o 
   1  11   1       52.63       72.07     11.94 o 
   2  11   1       11.24       18.51      8.40 o 
  -2 -12   2       72.01       69.83     12.33 o 
  -1 -12   2      256.88      277.78     20.43 o 
   0 -12   2       46.53       37.31     11.73 o 
   1 -12   2       10.20        6.75      9.79 o 
   2 -12   2      132.17      145.30     16.29 o 
   3 -12   2       26.83       20.68     11.79 o 
  -3 -11   2       10.98       23.94      9.60 o 
  -2 -11   2      309.62      315.88     20.36 o 
  -1 -11   2      240.61      278.92     19.26 o 
   0 -11   2        3.60       -3.94      8.20 o 
   1 -11   2      108.39       92.30     12.73 o 
   2 -11   2      371.91      422.81     23.80 o 
   3 -11   2       18.63        0.32     10.27 o 
   4 -11   2       39.03       21.40     12.21 o 
  -5 -10   2       70.85       66.66     11.86 o 
  -4 -10   2      304.30      356.42     21.61 o 
  -3 -10   2       42.71       49.21      9.79 o 
  -2 -10   2      241.81      259.11     17.49 o 
  -1 -10   2      248.22      257.69     17.44 o 
   0 -10   2       82.20       79.91     11.14 o 
   1 -10   2      105.46      101.49     12.28 o 
   2 -10   2       64.41       64.96     11.12 o 
   3 -10   2        1.07       -5.71      8.62 o 
   4 -10   2      195.77      182.93     18.19 o 
   5 -10   2      257.93      283.56     21.91 o 
  -6  -9   2       52.64       43.48     10.59 o 
  -5  -9   2       55.58       45.87     10.22 o 
  -4  -9   2      138.52      149.29     14.06 o 
  -3  -9   2      373.01      370.08     20.16 o 
  -2  -9   2        2.57        1.34      6.43 o 
  -1  -9   2      501.37      535.07     24.94 o 
   0  -9   2       32.35       38.13      8.69 o 
   1  -9   2      144.74      133.89     12.94 o 
   2  -9   2       32.03       37.80      9.42 o 
   3  -9   2        0.95       -7.10      7.68 o 
   4  -9   2      294.40      285.97     20.19 o 
   5  -9   2      142.11      165.42     17.76 o 
   6  -9   2        4.22        4.71     11.19 o 
  -6  -8   2      103.91      118.71     13.21 o 
  -5  -8   2        5.12        2.27      7.15 o 
  -4  -8   2       24.59       34.56      8.05 o 
  -3  -8   2        6.66        4.96      5.09 o 
  -2  -8   2      413.68      431.90     20.93 o 
  -1  -8   2       81.10       83.06      9.39 o 
   0  -8   2       23.81       21.36      6.71 o 
   1  -8   2       18.99       18.77      7.10 o 
   2  -8   2      632.66      665.87     28.61 o 
   3  -8   2      598.94      652.44     29.03 o 
   4  -8   2      109.03       81.46     11.76 o 
   5  -8   2      119.65      112.66     12.81 o 
   6  -8   2      158.87      136.75     15.32 o 
   7  -8   2      170.51      166.14     18.64 o 
  -7  -7   2       53.50       55.60     10.39 o 
  -6  -7   2       90.50       90.53     11.11 o 
  -5  -7   2       73.39       61.83      9.17 o 
  -4  -7   2       12.50       22.00      6.61 o 
  -3  -7   2      194.99      183.83     12.09 o 
  -2  -7   2        0.70       -2.42      4.29 o 
  -1  -7   2       88.55       85.08      9.59 o 
   0  -7   2      445.21      439.79     13.16 o 
   1  -7   2       11.45        4.93      5.90 o 
   2  -7   2      892.89      953.16     35.98 o 
   3  -7   2      230.20      207.47     14.23 o 
   4  -7   2       87.56       68.18     10.00 o 
   5  -7   2      492.62      444.06     23.10 o 
   6  -7   2      174.22      177.13     17.30 o 
   7  -7   2       38.19       25.84     11.22 o 
  -8  -6   2        4.49       -4.78      7.43 o 
  -7  -6   2       71.01       85.64     11.39 o 
  -6  -6   2       71.37       88.12     10.44 o 
  -5  -6   2       58.07       65.66      8.65 o 
  -4  -6   2      565.32      555.28     23.78 o 
  -3  -6   2      459.11      458.77     19.93 o 
  -2  -6   2      357.32      350.25     14.75 o 
  -1  -6   2     1662.84     1659.67     39.10 o 
   0  -6   2        6.65       12.15      2.45 o 
   1  -6   2      360.43      366.07     17.34 o 
   2  -6   2     2764.72     2421.32     78.74 o 
   3  -6   2      787.85      862.23     32.89 o 
   4  -6   2       95.21       90.51     10.59 o 
   5  -6   2      574.15      631.26     28.61 o 
   6  -6   2      409.30      405.94     22.87 o 
   7  -6   2       23.51        3.39      9.30 o 
   8  -6   2       53.05       53.35     12.79 o 
  -8  -5   2        3.34       -2.81      6.80 o 
  -7  -5   2       68.75       82.56     10.69 o 
  -6  -5   2       35.41       42.14      7.83 o 
  -5  -5   2        1.59        1.21      3.13 o 
  -4  -5   2     1124.65     1102.80     39.52 o 
  -3  -5   2      174.50      163.03      5.55 o 
  -2  -5   2       79.72       68.04      3.15 o 
  -1  -5   2     3648.62     3804.47     73.81 o 
   0  -5   2     1608.39     1663.78     32.07 o 
   1  -5   2      395.74      399.28     17.44 o 
   2  -5   2     1872.08     1669.04     55.25 o 
   3  -5   2      467.38      426.05     18.74 o 
   4  -5   2        8.87        4.58      5.19 o 
   5  -5   2      230.66      240.37     16.37 o 
   6  -5   2      932.10      993.43     39.45 o 
   7  -5   2      211.36      180.34     16.20 o 
   8  -5   2      100.75       94.42     13.86 o 
  -8  -4   2        0.36       -4.93      6.98 o 
  -7  -4   2      248.39      243.21     24.19 o 
  -6  -4   2      430.69      413.36     13.80 o 
  -5  -4   2      200.57      188.66      8.37 o 
  -4  -4   2     1705.93     1610.50     31.37 o 
  -3  -4   2      147.46      121.71      4.12 o 
  -2  -4   2      417.85      380.99     13.91 o 
  -1  -4   2     1479.29     1373.07     26.37 o 
   0  -4   2     3161.21     3199.30     72.55 o 
   1  -4   2       53.40       58.22      6.38 o 
   2  -4   2      833.54      779.90     28.06 o 
   3  -4   2      762.89      710.07     26.84 o 
   4  -4   2      677.57      811.00     30.85 o 
   5  -4   2      203.50      219.07     14.70 o 
   6  -4   2      455.25      451.88     22.85 o 
   7  -4   2      141.85      142.54     14.53 o 
   8  -4   2      201.04      198.78     17.42 o 
  -9  -3   2      151.21      209.87     17.47 o 
  -8  -3   2       16.56        8.52      7.37 o 
  -7  -3   2      627.41      614.54     20.65 o 
  -6  -3   2      333.98      338.28     15.83 o 
  -5  -3   2      461.79      443.03     13.66 o 
  -4  -3   2     1319.68     1282.83     25.72 o 
  -3  -3   2     1989.18     1927.56     36.47 o 
  -2  -3   2        5.39       10.69      2.26 o 
  -1  -3   2    15090.03    15845.14    350.34 o 
   0  -3   2     8625.34     9152.30    202.60 o 
   1  -3   2      819.04      874.79     17.34 o 
   2  -3   2     1995.09     1892.56     43.05 o 
   3  -3   2      585.92      555.19     15.31 o 
   4  -3   2       38.73       29.19      3.74 o 
   5  -3   2      343.39      330.10     12.21 o 
   6  -3   2      318.64      303.22     12.46 o 
   7  -3   2        0.01       -5.46      4.94 o 
   8  -3   2      159.66      167.18     15.88 o 
  -9  -2   2      201.27      217.97     17.34 o 
  -8  -2   2       13.14       10.86      7.55 o 
  -7  -2   2      101.54      114.80     12.11 o 
  -6  -2   2      358.90      365.68     12.84 o 
  -5  -2   2      421.90      442.73     13.57 o 
  -4  -2   2     1037.48      937.34     18.91 o 
  -3  -2   2      308.77      224.10      5.61 o 
  -2  -2   2     2379.76     2538.55     47.14 o 
  -1  -2   2     5170.00     5492.62    121.86 o 
   0  -2   2     3519.00     3903.11     71.75 o 
   1  -2   2     1856.93     2041.20     59.69 o 
   2  -2   2     3949.03     4118.58     76.00 o 
   3  -2   2     1247.19     1176.23     28.61 o 
   4  -2   2      524.21      610.26     17.13 o 
   5  -2   2      602.30      590.36     49.59 o 
   6  -2   2      239.56      219.97     24.50 o 
   7  -2   2       19.09       12.95      5.27 o 
   8  -2   2       86.69       79.87      8.69 o 
  -8  -1   2        1.15       -2.42      5.70 o 
  -7  -1   2      116.83      106.36     11.09 o 
  -6  -1   2     1421.52     1507.66     52.45 o 
  -5  -1   2      331.63      293.60     14.80 o 
  -4  -1   2     2462.03     2441.76     77.78 o 
  -3  -1   2      719.86      687.19     23.94 o 
  -2  -1   2     1150.34     1182.39     37.80 o 
  -1  -1   2      126.02      111.18      3.52 o 
   0  -1   2       83.72       88.39      2.45 o 
   1  -1   2      953.51     1009.34     19.25 o 
   2  -1   2      977.31      944.12     15.92 o 
   3  -1   2     3945.58     4019.08     64.00 o 
   4  -1   2      253.89      247.92      7.42 o 
   5  -1   2      485.49      455.62     11.79 o 
   6  -1   2     1006.86     1025.57     22.68 o 
   7  -1   2      160.80      152.24     11.41 o 
   8  -1   2      123.46      132.86      8.42 o 
  -9   0   2       78.42       94.27      9.80 o 
  -8   0   2        4.21       -2.32      5.51 o 
  -7   0   2     1163.57     1192.36     44.40 o 
  -6   0   2      320.02      335.01     17.55 o 
  -5   0   2       49.98       33.44      5.88 o 
  -4   0   2      221.44      253.31     12.51 o 
  -3   0   2     2219.13     2097.77     66.29 o 
  -2   0   2     1048.25     1250.22     39.79 o 
  -1   0   2      625.59      657.29     21.01 o 
   0   0   2      786.56     1007.31     33.86 o 
   1   0   2     5293.35     6038.25    133.73 o 
   2   0   2     2630.59     2613.11     59.25 o 
   3   0   2     1863.63     1949.21     45.44 o 
   4   0   2      164.29      166.77      7.18 o 
   5   0   2       96.77       95.04      6.70 o 
   6   0   2       36.31       35.28      7.60 o 
   7   0   2       25.98       15.90      4.57 o 
   8   0   2       96.79       96.64      7.32 o 
  -9   1   2      156.49      171.99     11.87 o 
  -8   1   2       53.16       41.90      7.11 o 
  -7   1   2       76.12       72.53     13.42 o 
  -6   1   2      196.61      171.39      9.30 o 
  -5   1   2      161.06      134.12      7.06 o 
  -4   1   2     1631.98     1813.02     87.33 o 
  -3   1   2     2401.82     2225.61     49.91 o 
  -2   1   2     5491.99     5727.51    158.02 o 
  -1   1   2     3209.40     3813.54     84.76 o 
   0   1   2     7813.91     8429.39    588.51 o 
   1   1   2     1239.51     1252.14     28.81 o 
   2   1   2      350.02      374.15     10.27 o 
   3   1   2      105.81       58.05      4.20 o 
   4   1   2      121.01      133.07      6.48 o 
   5   1   2      484.93      477.56     14.94 o 
   6   1   2       33.04       41.91      7.01 o 
   7   1   2       11.94        3.35      6.61 o 
   8   1   2       67.60       74.51     11.59 o 
  -9   2   2      178.58      199.82     17.97 o 
  -8   2   2        7.11       -2.12      7.72 o 
  -7   2   2        2.51        0.07      5.39 o 
  -6   2   2     1379.59     1318.90     74.54 o 
  -5   2   2        0.79        3.26      3.30 o 
  -4   2   2     2116.56     2175.72     70.00 o 
  -3   2   2     3885.18     4155.55    128.54 o 
  -2   2   2      808.40      832.17     27.73 o 
  -1   2   2     2005.49     2095.79    110.25 o 
   0   2   2     1573.03     1444.00     33.84 o 
   1   2   2       32.94       37.87      4.58 o 
   2   2   2      936.30      981.52     23.82 o 
   3   2   2     2247.32     2235.01     56.32 o 
   4   2   2       13.79       12.21      3.10 o 
   5   2   2      457.82      435.11     14.11 o 
   6   2   2       82.63       86.48      6.99 o 
   7   2   2      117.22      114.09      8.73 o 
   8   2   2      123.76      149.63     10.36 o 
  -9   3   2       54.33       50.38     12.14 o 
  -8   3   2       39.47       42.21     10.09 o 
  -7   3   2      364.15      353.10     19.89 o 
  -6   3   2      683.24      672.39     28.23 o 
  -5   3   2      219.17      242.42     13.96 o 
  -4   3   2       94.92       94.27      8.82 o 
  -3   3   2     1197.54     1280.35     42.78 o 
  -2   3   2      125.68      214.48     10.54 o 
  -1   3   2      185.14      131.71      7.01 o 
   0   3   2       85.43       96.28      4.54 o 
   1   3   2      818.41      795.63     19.67 o 
   2   3   2     1025.60     1024.73     25.07 o 
   3   3   2      557.37      520.96     16.79 o 
   4   3   2        2.12       -1.43      2.91 o 
   5   3   2      258.81      256.32     10.48 o 
   6   3   2      540.63      535.49     21.90 o 
   7   3   2      180.02      176.81     10.22 o 
   8   3   2       39.62       47.43      7.24 o 
  -9   4   2      135.04      155.72     16.97 o 
  -8   4   2      270.20      314.58     21.00 o 
  -7   4   2      159.99      148.60     13.48 o 
  -6   4   2       55.74       47.32      9.12 o 
  -5   4   2      343.14      391.15     19.26 o 
  -4   4   2        4.00        0.52      4.56 o 
  -3   4   2      460.60      430.65     18.19 o 
  -2   4   2      131.11      126.91      9.12 o 
  -1   4   2       24.22       29.46      4.71 o 
   0   4   2     1741.91     1710.85     40.04 o 
   1   4   2       32.77       37.97      3.41 o 
   2   4   2       13.24        7.61      2.63 o 
   3   4   2      993.02      937.78     24.12 o 
   4   4   2      503.92      485.07     15.05 o 
   5   4   2      208.49      202.62      9.71 o 
   6   4   2      356.19      368.72     14.12 o 
   7   4   2      129.60      139.13      9.92 o 
  -9   5   2       47.73       61.92     13.78 o 
  -8   5   2      314.81      332.75     22.05 o 
  -7   5   2       16.16        9.94      8.47 o 
  -6   5   2      443.49      483.16     24.15 o 
  -5   5   2      957.84     1044.52     39.47 o 
  -4   5   2       13.61       14.43      6.36 o 
  -3   5   2      512.07      484.93     20.49 o 
  -2   5   2      927.75     1019.42     39.76 o 
  -1   5   2        2.22        6.25      2.89 o 
   0   5   2     3288.61     3435.07     78.21 o 
   1   5   2      455.61      430.64     12.97 o 
   2   5   2        7.73        0.47      2.65 o 
   3   5   2     1307.69     1328.02     33.11 o 
   4   5   2      397.59      437.42     17.55 o 
   5   5   2       36.26       26.65      4.95 o 
   6   5   2      156.12      164.86     15.58 o 
   7   5   2       79.88       84.52      7.91 o 
  -8   6   2      181.13      192.15     19.96 o 
  -7   6   2        0.27        1.39      8.95 o 
  -6   6   2       66.68       80.71     11.71 o 
  -5   6   2      156.75      152.76     14.61 o 
  -4   6   2        3.05        1.90      6.20 o 
  -3   6   2     1292.84     1255.98     44.46 o 
  -2   6   2       49.95       55.80      5.59 o 
  -1   6   2      677.38      694.11     19.27 o 
   0   6   2     2817.57     2899.65     67.20 o 
   1   6   2      953.98      896.32     23.71 o 
   2   6   2        7.76       -2.94      3.06 o 
   3   6   2      925.46      904.43     24.27 o 
   4   6   2      507.93      492.65     15.98 o 
   5   6   2       79.59       57.83      6.16 o 
   6   6   2      128.61      155.01      9.47 o 
  -8   7   2      123.91      108.74     15.68 o 
  -7   7   2       24.07       16.90     11.06 o 
  -6   7   2      250.41      269.97     19.74 o 
  -5   7   2       91.16       83.05     11.64 o 
  -4   7   2        0.39       -6.80      6.73 o 
  -3   7   2      730.73      707.71     20.89 o 
  -2   7   2      127.17      122.22      8.06 o 
  -1   7   2      124.98      107.75      7.51 o 
   0   7   2     1168.20     1207.92     32.72 o 
   1   7   2      591.15      545.92     16.67 o 
   2   7   2       10.84       13.53      4.52 o 
   3   7   2      520.21      502.10     23.68 o 
   4   7   2      343.86      350.07     14.84 o 
   5   7   2       28.55       32.44      7.75 o 
   6   7   2       81.37       68.78     10.51 o 
  -7   8   2       98.31       78.82     14.68 o 
  -6   8   2      470.69      520.86     27.63 o 
  -5   8   2      192.70      202.86     17.30 o 
  -4   8   2      134.40      124.52     13.06 o 
  -3   8   2     1126.52     1114.06     30.39 o 
  -2   8   2      964.52     1063.41     28.93 o 
  -1   8   2       21.12       14.75      4.89 o 
   0   8   2      114.33      102.72      8.02 o 
   1   8   2        6.37        5.48      5.04 o 
   2   8   2      443.10      457.96     21.66 o 
   3   8   2      162.90      204.96     14.88 o 
   4   8   2       49.11       63.10      9.62 o 
   5   8   2       31.26       27.31      8.00 o 
  -6   9   2      232.56      234.24     20.51 o 
  -5   9   2      218.27      252.95     19.88 o 
  -4   9   2      126.70      119.04      9.34 o 
  -3   9   2      570.46      550.87     18.91 o 
  -2   9   2      450.22      459.11     16.54 o 
  -1   9   2        2.10       -6.75      4.50 o 
   0   9   2      230.18      255.99     16.67 o 
   1   9   2      208.34      206.11     15.57 o 
   2   9   2        3.16        2.37      6.56 o 
   3   9   2       10.16        8.74      7.30 o 
   4   9   2        1.60       -2.97      7.38 o 
  -5  10   2       45.23       50.90      9.59 o 
  -4  10   2        3.66       -7.12      6.18 o 
  -3  10   2      165.04      158.54     15.57 o 
  -2  10   2      152.43      182.26     16.39 o 
  -1  10   2        4.62       -8.07      6.98 o 
   0  10   2       48.43       54.82     10.61 o 
   1  10   2       53.14       59.33      9.87 o 
   2  10   2       19.62       23.77      8.02 o 
   3  10   2        6.21        0.97      7.25 o 
  -4  11   2       31.19       29.08     12.49 o 
  -3  11   2        0.97        0.27      8.95 o 
  -2  11   2       15.27       17.94     10.02 o 
  -1  11   2        0.04       -9.55      8.59 o 
   0  11   2       37.02       52.56     10.82 o 
   1  11   2      208.74      254.30     18.46 o 
  -2 -12   3       76.25       70.44     12.41 o 
  -1 -12   3      178.05      178.44     17.32 o 
   0 -12   3       25.62        2.29      9.69 o 
   1 -12   3       48.20       56.00     11.79 o 
   2 -12   3      269.87      304.44     21.70 o 
   3 -12   3        0.14      -12.41      9.84 o 
  -4 -11   3      134.82      172.11     16.64 o 
  -3 -11   3        0.19       -6.63      7.02 o 
  -2 -11   3      102.58      115.52     13.51 o 
  -1 -11   3      184.18      196.89     16.82 o 
   0 -11   3       84.61       69.93     12.09 o 
   1 -11   3      316.27      360.10     21.96 o 
   2 -11   3      139.73      151.48     15.78 o 
   3 -11   3        6.24       -0.63     10.12 o 
   4 -11   3       66.79       61.48     13.50 o 
  -5 -10   3      207.71      244.63     18.67 o 
  -4 -10   3      143.15      168.65     15.48 o 
  -3 -10   3        7.94       -1.50      7.02 o 
  -2 -10   3      170.37      172.59     14.95 o 
  -1 -10   3       81.11       96.49     11.78 o 
   0 -10   3        4.81        3.06      6.93 o 
   1 -10   3       90.42      101.80     12.08 o 
   2 -10   3       30.32       21.46      9.52 o 
   3 -10   3        1.29       -7.65      8.70 o 
   4 -10   3       15.93       26.67     11.44 o 
   5 -10   3       10.41       16.69     11.83 o 
  -6  -9   3        2.54        1.25      8.33 o 
  -5  -9   3      107.45      112.01     12.84 o 
  -4  -9   3       45.92       56.67      9.64 o 
  -3  -9   3       62.52       52.36      8.89 o 
  -2  -9   3      319.14      341.37     19.14 o 
  -1  -9   3      167.93      203.59     15.00 o 
   0  -9   3        0.40       -8.59      5.73 o 
   1  -9   3        1.81        0.92      6.66 o 
   2  -9   3      157.78      180.51     15.43 o 
   3  -9   3      283.97      253.93     18.44 o 
   4  -9   3      336.61      345.88     21.88 o 
   5  -9   3      341.60      373.17     23.67 o 
   6  -9   3        3.93        2.14     10.62 o 
  -7  -8   3       97.88      122.35     14.35 o 
  -6  -8   3       35.41       45.73      9.79 o 
  -5  -8   3       44.27       38.43      8.74 o 
  -4  -8   3      189.13      187.24     13.51 o 
  -3  -8   3       25.72       16.12      6.31 o 
  -1  -8   3       46.30       45.68      8.00 o 
   0  -8   3       64.70       56.46      8.60 o 
   1  -8   3      465.58      441.84     21.51 o 
   2  -8   3     1109.54     1102.13     41.56 o 
   3  -8   3      437.59      403.51     21.83 o 
   4  -8   3       16.89       -4.04      8.30 o 
   6  -8   3       29.23       26.86     11.49 o 
   7  -8   3        2.35       -2.52     11.04 o 
  -7  -7   3       33.47       42.36      9.85 o 
  -6  -7   3      214.16      204.49     15.43 o 
  -5  -7   3       73.24       62.92      9.15 o 
  -4  -7   3        9.01       12.24      5.88 o 
  -3  -7   3      161.05      166.81      8.00 o 
  -2  -7   3        0.80       -1.09      2.88 o 
  -1  -7   3      609.40      602.73     17.59 o 
   0  -7   3       22.40       22.37      3.84 o 
   1  -7   3      843.77      843.44     32.40 o 
   2  -7   3     2090.30     1944.60     65.58 o 
   3  -7   3      653.66      670.33     28.56 o 
   4  -7   3      125.75       94.50     11.27 o 
   5  -7   3      719.04      640.18     29.53 o 
   6  -7   3      516.62      493.43     26.72 o 
   7  -7   3       10.97       -6.48     10.24 o 
  -8  -6   3        9.70        5.29      8.17 o 
  -7  -6   3      144.06      147.37     13.93 o 
  -6  -6   3      167.20      177.33     14.18 o 
  -5  -6   3       72.26       84.98      9.30 o 
  -4  -6   3     1560.64     1524.37     37.50 o 
  -3  -6   3     1518.89     1511.91     36.96 o 
  -2  -6   3      815.59      794.10     24.09 o 
  -1  -6   3      665.46      612.78     18.46 o 
   0  -6   3       27.99       23.67      3.78 o 
   1  -6   3        7.14        5.84      2.89 o 
   2  -6   3     1537.20     1422.26     49.06 o 
   3  -6   3     1704.20     1668.67     56.97 o 
   4  -6   3      164.21      152.00     13.50 o 
   5  -6   3      558.20      576.40     26.94 o 
   6  -6   3      545.11      535.46     26.62 o 
   7  -6   3       39.84       53.15     11.69 o 
  -8  -5   3        0.46       -6.33      6.63 o 
  -7  -5   3       98.87       91.10     11.09 o 
  -6  -5   3      153.25      179.76     13.65 o 
  -5  -5   3      140.16      177.35     12.88 o 
  -4  -5   3      672.49      672.77     14.76 o 
  -3  -5   3     1089.12     1084.87     27.04 o 
  -2  -5   3      671.02      674.80     27.73 o 
  -1  -5   3     5434.96     5666.85    127.26 o 
   0  -5   3    10147.29    10793.47    239.57 o 
   1  -5   3      290.51      289.41      9.76 o 
   2  -5   3      560.21      510.78     17.55 o 
   3  -5   3     1294.01     1272.97     44.33 o 
   4  -5   3      210.73      220.19     14.51 o 
   5  -5   3      601.46      591.56     26.37 o 
   6  -5   3        6.70       -3.84      7.62 o 
   7  -5   3      133.65      134.82     14.73 o 
   8  -5   3       52.93       70.94     13.09 o 
  -9  -4   3      105.03       98.53     13.06 o 
  -8  -4   3        0.85       -6.00      6.93 o 
  -7  -4   3       16.98        9.59      7.05 o 
  -6  -4   3       53.63       43.13      5.02 o 
  -5  -4   3      432.27      430.57     13.47 o 
  -4  -4   3     1755.98     1662.75     32.33 o 
  -3  -4   3      479.81      477.12     10.55 o 
  -2  -4   3      561.18      585.20     15.42 o 
  -1  -4   3     7811.62     7954.30    142.96 o 
   0  -4   3     1628.65     1600.92     37.67 o 
   1  -4   3        4.23        3.45      1.42 o 
   2  -4   3     2381.33     2432.80     46.88 o 
   3  -4   3       48.57       37.73      3.01 o 
   4  -4   3       99.35       91.97      6.47 o 
   5  -4   3      311.64      303.63     12.12 o 
   6  -4   3       39.51       35.18      7.65 o 
   7  -4   3      104.44       88.61      8.55 o 
   8  -4   3      207.50      229.05     18.16 o 
  -9  -3   3       23.08       36.14      9.97 o 
  -8  -3   3      124.25      116.25     12.96 o 
  -7  -3   3      741.53      774.57     32.30 o 
  -6  -3   3      154.60      143.64     12.06 o 
  -5  -3   3       25.66       24.84      5.46 o 
  -4  -3   3     4292.47     4508.16    101.58 o 
  -3  -3   3      194.52      168.97      6.22 o 
  -2  -3   3       55.13       47.54      5.04 o 
  -1  -3   3     2240.71     2307.26     52.56 o 
   0  -3   3     1096.36     1351.56     25.81 o 
   1  -3   3        7.49        8.53      1.73 o 
   2  -3   3      919.02      893.38     18.14 o 
   3  -3   3        4.78        1.33      1.77 o 
   4  -3   3       22.32       20.03      3.79 o 
   5  -3   3       34.75       39.16      5.26 o 
   6  -3   3      225.14      220.25     11.18 o 
   7  -3   3       96.86       85.05      8.14 o 
   8  -3   3      133.37      142.00     11.07 o 
  -9  -2   3       45.68       61.67     11.07 o 
  -8  -2   3       87.79       79.04     10.31 o 
  -7  -2   3     1377.85     1399.69     50.76 o 
  -6  -2   3     1080.26     1010.30     37.40 o 
  -5  -2   3       19.83       16.55      2.49 o 
  -4  -2   3     1208.61     1111.64     27.00 o 
  -3  -2   3        3.61        4.59      1.64 o 
  -2  -2   3      281.64      253.14      8.86 o 
  -1  -2   3     2949.63     2843.75     52.63 o 
   0  -2   3        4.13        5.79      1.05 o 
   1  -2   3     3213.82     3709.12     68.39 o 
   2  -2   3     2403.96     2522.71     47.31 o 
   3  -2   3     2377.48     2590.58     48.96 o 
   4  -2   3      389.49      382.55     32.26 o 
   5  -2   3      206.12      179.35      9.04 o 
   6  -2   3      115.54      110.48      8.45 o 
   7  -2   3      151.46      146.45     14.75 o 
   8  -2   3       61.61       61.32      7.93 o 
  -8  -1   3       19.57        4.19      7.48 o 
  -7  -1   3      629.76      647.12     28.33 o 
  -6  -1   3      910.35      970.15     36.23 o 
  -5  -1   3        9.27       -5.96      3.98 o 
  -4  -1   3      268.57      224.77     11.26 o 
  -3  -1   3     1291.18     1247.13     40.67 o 
  -2  -1   3      946.84      927.42     30.06 o 
  -1  -1   3     7865.15     8809.34    194.63 o 
   0  -1   3     2084.71     2451.64     66.33 o 
   1  -1   3      690.88      799.89     15.69 o 
   2  -1   3     1151.64     1064.69     20.86 o 
   3  -1   3      117.43       95.87      3.43 o 
   4  -1   3       47.77       56.16      3.93 o 
   5  -1   3      716.89      731.31     16.83 o 
   6  -1   3     1376.65     1398.46     29.46 o 
   7  -1   3        5.43       -0.56      4.35 o 
   8  -1   3       74.03       70.79      8.63 o 
  -9   0   3      258.56      271.90     21.64 o 
  -8   0   3        2.94       -6.63      7.05 o 
  -7   0   3       17.18       10.91      7.10 o 
  -6   0   3        4.09        1.55      5.29 o 
  -5   0   3      142.45      125.17      9.77 o 
  -4   0   3     1797.13     1978.48     63.85 o 
  -3   0   3     3656.98     3618.22    111.93 o 
  -2   0   3     7031.33     7646.81    232.22 o 
  -1   0   3      811.76      953.81     22.04 o 
   0   0   3     3045.75     3570.74    116.28 o 
   1   0   3       49.54       39.16      2.47 o 
   2   0   3      596.92      564.83     11.75 o 
   3   0   3      571.34      501.25     10.99 o 
   4   0   3       75.69       72.00      5.20 o 
   5   0   3      503.27      540.30     24.60 o 
   6   0   3      503.10      517.98     29.49 o 
   7   0   3        0.01        1.84      3.94 o 
   8   0   3       77.92       81.22      7.19 o 
  -9   1   3      353.74      347.03     35.55 o 
  -8   1   3       31.58       23.91      6.40 o 
  -7   1   3       24.06       18.95      7.09 o 
  -6   1   3      787.10      776.04     40.50 o 
  -5   1   3       13.84       16.04      3.44 o 
  -4   1   3      743.04      828.97     20.86 o 
  -3   1   3      420.42      335.35      9.62 o 
  -2   1   3      121.58      135.78      6.65 o 
  -1   1   3    14021.31    16527.33    365.13 o 
   0   1   3     2401.58     2564.48     78.27 o 
   1   1   3      105.90       96.80      3.95 o 
   2   1   3        3.33        8.21      6.76 o 
   3   1   3     1763.69     1797.20     34.50 o 
   4   1   3      224.18      210.96      8.63 o 
   5   1   3      118.42      108.73      7.30 o 
   6   1   3      138.88      139.94      8.85 o 
   7   1   3      159.83      144.09     14.01 o 
   8   1   3      116.20      142.84      8.71 o 
  -9   2   3      259.91      286.09     20.68 o 
  -8   2   3      116.15      130.82     14.11 o 
  -7   2   3      323.12      328.98     13.36 o 
  -6   2   3      445.63      462.39     15.38 o 
  -5   2   3       27.28       24.39      5.61 o 
  -4   2   3       21.57       13.18      4.19 o 
  -3   2   3      173.23      137.51      8.18 o 
  -2   2   3     2023.42     2291.55     71.57 o 
  -1   2   3     1313.20     1303.83     36.86 o 
   0   2   3       66.81       46.47      2.96 o 
   1   2   3      331.35      283.79      8.44 o 
   2   2   3     1546.60     1549.85     36.52 o 
   3   2   3      293.44      267.62      9.13 o 
   4   2   3       19.91       15.45      3.73 o 
   5   2   3      344.64      334.34     12.37 o 
   6   2   3      305.27      317.09     12.89 o 
   7   2   3        1.55        5.05      4.78 o 
   8   2   3       23.22       18.42      9.27 o 
  -9   3   3       21.16       25.67     11.56 o 
  -8   3   3        1.30        6.10      8.30 o 
  -7   3   3      254.13      233.04     16.35 o 
  -6   3   3      271.57      297.28     17.02 o 
  -5   3   3     1430.06     1536.00     52.35 o 
  -4   3   3      645.87      650.59     24.87 o 
  -3   3   3     1038.63     1111.08     37.68 o 
  -2   3   3       45.62       44.15      5.80 o 
  -1   3   3      293.63      335.76      9.94 o 
   0   3   3     2183.28     2177.73     50.01 o 
   1   3   3      136.75      157.75      6.23 o 
   2   3   3      739.19      767.52     19.80 o 
   3   3   3      326.01      262.06     11.83 o 
   4   3   3        6.82        5.60      3.13 o 
   5   3   3      177.56      166.62      8.72 o 
   6   3   3      181.83      180.10      9.95 o 
   7   3   3        0.49       -4.36      4.50 o 
  -9   4   3      211.07      226.59     19.84 o 
  -8   4   3        9.89        4.84      8.99 o 
  -7   4   3       43.49       44.50      9.84 o 
  -6   4   3      378.88      420.16     21.38 o 
  -5   4   3        5.97        2.89      5.70 o 
  -4   4   3      564.02      669.66     26.14 o 
  -3   4   3     1305.19     1384.31     46.47 o 
  -2   4   3        6.33        4.90      2.82 o 
  -1   4   3      255.71      279.55      9.32 o 
   0   4   3     3868.39     3888.53     87.91 o 
   1   4   3      134.53      117.92      5.78 o 
   2   4   3       41.84       34.95      3.64 o 
   3   4   3     1577.71     1520.23     37.16 o 
   4   4   3       22.21       14.83      3.90 o 
   5   4   3       29.72       36.16      5.07 o 
   6   4   3       57.88       63.74      6.79 o 
   7   4   3      143.69      148.98     10.28 o 
  -9   5   3       82.61       95.54     15.85 o 
  -8   5   3      164.37      199.36     18.06 o 
  -7   5   3       14.80       13.61      9.84 o 
  -6   5   3      627.60      631.15     28.41 o 
  -5   5   3       22.74       21.18      7.88 o 
  -4   5   3       23.96       26.94      7.00 o 
  -3   5   3      875.43      921.24     33.54 o 
  -2   5   3        7.46        9.89      3.45 o 
  -1   5   3      845.40      876.02     22.74 o 
   0   5   3     1504.96     1495.20    108.74 o 
   1   5   3      253.50      224.21      8.77 o 
   2   5   3      338.80      314.23     11.06 o 
   3   5   3      806.05      741.73     20.70 o 
   4   5   3      105.74      105.65      7.37 o 
   5   5   3      108.40       89.69      7.33 o 
   6   5   3      279.07      294.88     13.04 o 
  -8   6   3      121.63      110.67     15.35 o 
  -7   6   3       66.50       65.89     11.88 o 
  -6   6   3      457.88      477.00     24.72 o 
  -5   6   3      340.89      325.07     19.07 o 
  -4   6   3      346.02      351.24     18.47 o 
  -3   6   3     1581.63     1646.19     40.79 o 
  -2   6   3      266.33      228.54      9.86 o 
  -1   6   3        2.64       -0.34      3.43 o 
   0   6   3     2339.43     2404.00     56.68 o 
   1   6   3      370.01      347.27     12.15 o 
   2   6   3      462.75      445.19     18.35 o 
   3   6   3      841.41      782.12     38.47 o 
   4   6   3      302.81      295.10     11.95 o 
   5   6   3       22.92       19.89      4.89 o 
   6   6   3       82.28       89.03      7.75 o 
  -8   7   3       76.05       56.00     14.87 o 
  -7   7   3       92.59       83.40     13.90 o 
  -6   7   3      289.41      305.19     20.38 o 
  -5   7   3      302.68      300.15     19.12 o 
  -4   7   3       52.66       41.92      9.22 o 
  -3   7   3      589.17      565.71     44.91 o 
  -2   7   3      361.19      381.82     23.43 o 
  -1   7   3       14.13        9.10      4.33 o 
   0   7   3     1052.86      997.59     26.75 o 
   1   7   3      423.79      417.37     14.04 o 
   2   7   3       69.40       79.24      6.34 o 
   3   7   3      569.29      560.04     24.29 o 
   4   7   3       82.17       76.25      6.55 o 
   5   7   3       20.80       19.48      6.95 o 
  -7   8   3       95.77       93.27     14.88 o 
  -6   8   3      147.23      174.43     17.40 o 
  -5   8   3       77.55       81.66     12.59 o 
  -4   8   3      139.79      135.54      9.69 o 
  -3   8   3      983.72     1003.93     39.76 o 
  -2   8   3      314.74      294.91     25.71 o 
  -1   8   3       49.73       48.00      6.14 o 
   0   8   3      115.97      118.00      8.81 o 
   1   8   3        1.86        6.76      4.00 o 
   2   8   3        4.54        4.71      4.10 o 
   3   8   3       28.03       25.96      7.23 o 
   4   8   3        0.63       -1.40      5.81 o 
  -6   9   3      317.18      341.34     23.38 o 
  -5   9   3       39.80       46.82      7.89 o 
  -4   9   3      107.26       96.21     12.99 o 
  -3   9   3      301.08      329.26     14.44 o 
  -2   9   3       53.81       53.55      7.15 o 
  -1   9   3        9.57        0.12      5.16 o 
   0   9   3       80.27       98.20      8.10 o 
   1   9   3      128.46      133.42     12.21 o 
   2   9   3       88.50       92.37     10.24 o 
   3   9   3       10.61        8.77      7.28 o 
  -5  10   3        2.21       -8.16      6.86 o 
  -4  10   3        0.22       -8.76      5.84 o 
  -3  10   3      102.92      118.08      9.41 o 
  -2  10   3       38.45       45.00     10.57 o 
  -1  10   3       30.97       17.89      9.27 o 
   0  10   3      126.46      159.06     15.12 o 
   1  10   3       70.80       64.99      9.85 o 
  -3  11   3        3.37       -7.82      9.32 o 
  -2  11   3       20.34       16.79      8.89 o 
  -1  11   3        2.82       -5.50      9.04 o 
   0  11   3       14.56       31.12      9.42 o 
  -2 -12   4      146.33      163.87     16.47 o 
  -1 -12   4      127.87      132.40     15.28 o 
   0 -12   4        1.76      -13.15      8.77 o 
   1 -12   4      291.89      282.21     20.21 o 
   2 -12   4       81.47       96.99     13.83 o 
  -4 -11   4      125.09      165.89     16.18 o 
  -3 -11   4        3.92        1.69      7.65 o 
  -2 -11   4      246.12      254.38     18.61 o 
  -1 -11   4      511.65      546.55     27.41 o 
   0 -11   4        5.24      -12.05      8.03 o 
   1 -11   4      127.57      123.23     14.01 o 
   2 -11   4      147.37      156.87     15.78 o 
   3 -11   4       11.68       10.52     10.41 o 
   4 -11   4      110.83      126.36     16.37 o 
  -5 -10   4      113.61      110.10     13.46 o 
  -4 -10   4       95.68       97.56     12.39 o 
  -3 -10   4       16.02        4.11      7.33 o 
  -2 -10   4       37.33       44.55      9.60 o 
  -1 -10   4       36.40       39.97      9.52 o 
   0 -10   4        5.62       -0.50      6.45 o 
   1 -10   4       19.60       18.84      8.37 o 
   2 -10   4      371.63      350.37     21.30 o 
   3 -10   4        1.75       -6.43      8.90 o 
   4 -10   4        1.34        1.65      9.99 o 
   5 -10   4      150.96      148.80     16.89 o 
  -6  -9   4        9.95       -3.54      7.12 o 
  -5  -9   4       19.93       20.36      8.80 o 
  -4  -9   4      142.81      158.54     13.83 o 
  -3  -9   4       10.11       10.24      5.61 o 
  -2  -9   4       25.58       29.70      7.88 o 
  -1  -9   4       69.77       70.92      9.37 o 
   0  -9   4       48.92       22.43      8.38 o 
   1  -9   4      512.82      494.97     23.77 o 
   2  -9   4      272.98      269.50     17.99 o 
   3  -9   4      189.48      159.08     15.57 o 
   4  -9   4      169.92      162.18     16.77 o 
   5  -9   4      240.52      265.27     20.51 o 
   6  -9   4       16.71        1.02     10.41 o 
  -7  -8   4       36.73       52.43     10.72 o 
  -6  -8   4      102.91       91.80     11.99 o 
  -5  -8   4      196.90      219.31     15.95 o 
  -4  -8   4      195.23      206.23      9.67 o 
  -3  -8   4      179.67      170.65      8.75 o 
  -2  -8   4       92.68       77.24      6.46 o 
  -1  -8   4      219.07      237.76     10.47 o 
   0  -8   4       78.13       73.44      6.22 o 
   1  -8   4      489.61      479.04     22.72 o 
   2  -8   4       97.36      116.54     11.69 o 
   3  -8   4       97.76       87.10     11.36 o 
   4  -8   4       98.91       78.64     11.91 o 
   5  -8   4      304.09      300.83     20.59 o 
   6  -8   4       70.01       50.48     12.08 o 
  -7  -7   4      125.99      132.22     13.96 o 
  -6  -7   4      161.95      163.70     14.40 o 
  -5  -7   4       33.69       30.88      7.63 o 
  -4  -7   4       91.63       87.28      6.81 o 
  -3  -7   4       36.89       36.15      4.39 o 
  -2  -7   4      387.02      380.89     12.71 o 
  -1  -7   4      854.79      827.56     27.28 o 
   0  -7   4      574.70      576.50     17.28 o 
   1  -7   4      247.43      223.13     11.27 o 
   2  -7   4     2253.20     2312.94     88.68 o 
   3  -7   4      197.91      214.91     15.38 o 
   4  -7   4       79.08       84.63     11.26 o 
   5  -7   4      831.30      882.07     36.66 o 
   6  -7   4       82.33       76.85     13.08 o 
   7  -7   4      147.79      145.71     16.27 o 
  -8  -6   4        5.80       -1.44      7.40 o 
  -7  -6   4      115.67      121.96     13.28 o 
  -6  -6   4       19.96       30.28      7.72 o 
  -5  -6   4      613.36      601.53     26.11 o 
  -4  -6   4     1371.84     1342.20     33.63 o 
  -3  -6   4      373.31      351.78     11.63 o 
  -2  -6   4     1381.25     1318.46     32.74 o 
  -1  -6   4     2244.49     2175.45     51.44 o 
   0  -6   4     2969.61     3105.66     71.79 o 
   1  -6   4      429.52      423.75     13.53 o 
   2  -6   4     2398.03     2302.94     54.74 o 
   3  -6   4       75.34       91.08      9.49 o 
   4  -6   4       42.56       33.61      8.22 o 
   5  -6   4     1108.32     1173.60     44.45 o 
   6  -6   4      149.00      133.52     14.58 o 
   7  -6   4       11.46       11.64      9.85 o 
  -8  -5   4       34.83       40.99      9.52 o 
  -7  -5   4       90.75      108.74     11.89 o 
  -6  -5   4       49.97       42.51      8.02 o 
  -5  -5   4      496.80      494.75     22.33 o 
  -4  -5   4     1423.34     1342.86     33.16 o 
  -3  -5   4     1372.64     1390.27     33.89 o 
  -2  -5   4      721.20      650.02     21.35 o 
  -1  -5   4     6653.13     7223.93    161.50 o 
   0  -5   4      339.94      383.27     11.84 o 
   1  -5   4      382.98      376.61     11.75 o 
   2  -5   4     2771.59     2893.77     54.96 o 
   3  -5   4      518.38      528.28     12.82 o 
   4  -5   4      118.69      107.61      7.50 o 
   5  -5   4      302.64      295.11     12.25 o 
   6  -5   4       12.90        5.55      5.05 o 
   7  -5   4       41.00       34.78     10.52 o 
  -9  -4   4       22.01       15.37      8.89 o 
  -8  -4   4        1.97       -0.03      7.08 o 
  -7  -4   4      774.68      764.54     32.02 o 
  -6  -4   4      626.15      643.72     27.36 o 
  -5  -4   4      118.02      105.08      5.88 o 
  -4  -4   4     2751.45     2698.39     62.51 o 
  -3  -4   4      506.72      509.10     14.20 o 
  -2  -4   4     1500.97     1566.78     37.03 o 
  -1  -4   4     6314.64     6503.44    145.14 o 
   0  -4   4      576.34      529.81     11.42 o 
   1  -4   4        1.37        4.01      2.57 o 
   2  -4   4     2135.23     2100.95     40.34 o 
   3  -4   4      997.90     1067.05     22.15 o 
   4  -4   4      108.35       96.39      6.67 o 
   5  -4   4      217.92      231.95     17.48 o 
   6  -4   4        4.36        2.66      4.87 o 
   7  -4   4      242.79      248.81     12.91 o 
   8  -4   4       30.93       40.55      8.00 o 
  -9  -3   4        2.79       -3.37      8.02 o 
  -8  -3   4      319.11      333.69     20.33 o 
  -7  -3   4      862.57      902.99     36.01 o 
  -6  -3   4      541.69      506.04     22.83 o 
  -5  -3   4      150.95      134.31     16.24 o 
  -4  -3   4     1462.95     1445.50     34.72 o 
  -3  -3   4      186.23      164.33     15.02 o 
  -2  -3   4       14.85        4.71      1.24 o 
  -1  -3   4      161.81      213.64      5.26 o 
   0  -3   4     1742.41     1886.36     35.63 o 
   1  -3   4       18.07       11.71      2.11 o 
   2  -3   4        4.70       16.10      2.09 o 
   3  -3   4       12.76        9.39      2.04 o 
   4  -3   4      790.22      826.50     22.83 o 
   5  -3   4       90.94      100.86      7.48 o 
   6  -3   4      114.97      112.62      8.88 o 
   7  -3   4      187.45      190.19     11.37 o 
   8  -3   4      107.41      113.99     10.06 o 
  -9  -2   4       13.03       21.63      8.89 o 
  -8  -2   4      208.31      198.68     15.97 o 
  -7  -2   4      157.73      143.16     12.16 o 
  -6  -2   4       68.67       79.77      8.69 o 
  -5  -2   4      329.75      339.82     26.52 o 
  -4  -2   4      338.00      274.85      8.98 o 
  -3  -2   4     1144.52     1150.53     27.66 o 
  -2  -2   4      179.13      141.50      4.08 o 
  -1  -2   4      787.86     1011.48     19.61 o 
   0  -2   4     1324.33     1561.17     29.57 o 
   1  -2   4       18.97       26.91      1.91 o 
   2  -2   4      593.12      609.13     13.01 o 
   3  -2   4       62.88       57.68      4.81 o 
   4  -2   4      776.97      764.50     20.82 o 
   5  -2   4       82.92       84.81      6.75 o 
   6  -2   4       27.89       27.44      6.51 o 
   7  -2   4       10.84        9.11      5.29 o 
   8  -2   4       79.90       81.40     12.90 o 
  -8  -1   4        1.41      -10.05      6.70 o 
  -7  -1   4      296.51      313.68     17.92 o 
  -6  -1   4      457.32      463.62     20.91 o 
  -5  -1   4      260.75      240.32     13.09 o 
  -4  -1   4     1950.36     1893.31     61.12 o 
  -3  -1   4      136.78      100.17      6.53 o 
  -2  -1   4       33.87       48.33      2.87 o 
  -1  -1   4     1123.97     1192.27     49.63 o 
   0  -1   4      678.75      891.88     31.03 o 
   1  -1   4       76.47       64.25      2.83 o 
   2  -1   4     1351.31     1396.92     46.17 o 
   3  -1   4      312.09      313.30      6.96 o 
   4  -1   4        0.80       -3.01      2.32 o 
   5  -1   4      435.38      437.52     18.30 o 
   6  -1   4      286.59      285.39     10.37 o 
   7  -1   4       30.75       15.00      6.71 o 
   8  -1   4       17.17       23.62      9.15 o 
  -9   0   4      152.40      149.93     11.20 o 
  -8   0   4       21.78       18.66      8.52 o 
  -7   0   4       29.57       35.38      7.88 o 
  -6   0   4      275.00      247.40     14.45 o 
  -5   0   4        1.16       -4.88      3.81 o 
  -4   0   4     1482.34     1485.96     49.06 o 
  -3   0   4      474.52      591.40     20.90 o 
  -2   0   4     2574.57     3102.22     69.52 o 
  -1   0   4     1417.98     1720.37     57.49 o 
   0   0   4     1393.91     1582.42     53.57 o 
   1   0   4       89.32       87.91      6.85 o 
   2   0   4     2432.30     2508.77     59.12 o 
   3   0   4     1558.53     1673.91     93.12 o 
   4   0   4      268.28      251.74     14.33 o 
   5   0   4     1475.76     1482.93     41.74 o 
   6   0   4     1102.67     1150.80     25.36 o 
   7   0   4        1.94        0.25      4.07 o 
   8   0   4       55.90       48.66      6.98 o 
  -9   1   4      133.94      150.96     11.60 o 
  -8   1   4       60.25       65.56      7.79 o 
  -7   1   4      138.20      115.94      8.65 o 
  -6   1   4      327.04      346.47     12.51 o 
  -5   1   4      302.64      325.60     11.02 o 
  -4   1   4      490.31      410.20     15.35 o 
  -3   1   4     1616.88     1528.28     34.93 o 
  -2   1   4       20.03       16.10      3.57 o 
  -1   1   4     8702.99    10290.94    227.69 o 
   0   1   4     1249.27     1348.51     51.14 o 
   1   1   4     1036.70     1062.73     25.29 o 
   2   1   4     2228.84     2263.70     52.14 o 
   3   1   4     2079.30     2083.57     39.90 o 
   4   1   4       91.08       76.39      5.72 o 
   5   1   4       74.76       67.70      5.85 o 
   6   1   4      510.31      520.12     26.01 o 
   7   1   4       16.77       14.70      4.90 o 
  -9   2   4      517.51      589.34     29.63 o 
  -8   2   4      122.99      129.85     14.16 o 
  -7   2   4      462.24      475.33     23.17 o 
  -6   2   4      248.47      253.36     15.17 o 
  -5   2   4      208.41      197.61     12.03 o 
  -4   2   4      793.14      782.12     28.28 o 
  -3   2   4     1138.87     1171.77     38.83 o 
  -2   2   4        0.20       -1.04      3.00 o 
  -1   2   4     3290.95     3292.69     74.03 o 
   0   2   4     6452.48     6779.76    199.22 o 
   1   2   4      441.18      447.52     12.22 o 
   2   2   4      273.45      247.29      8.33 o 
   3   2   4     1763.44     1757.81     41.92 o 
   4   2   4      116.23      111.11      7.21 o 
   5   2   4      215.21      213.13      9.93 o 
   6   2   4       86.32       88.09      7.78 o 
   7   2   4       13.23        6.38      5.16 o 
  -9   3   4      107.45      126.31     15.77 o 
  -8   3   4       33.20       22.21      9.27 o 
  -7   3   4      105.22      113.13     12.01 o 
  -6   3   4     1144.30     1161.51     42.32 o 
  -5   3   4        0.14       -0.15      4.38 o 
  -4   3   4     1457.79     1640.06     54.32 o 
  -3   3   4     2358.28     2532.69     80.17 o 
  -2   3   4      358.84      410.33     15.34 o 
  -1   3   4     3933.61     3900.44    117.71 o 
   0   3   4     2393.18     2489.80     57.07 o 
   1   3   4      611.15      585.44     15.52 o 
   2   3   4      101.80       85.59      6.21 o 
   3   3   4      737.56      726.50     20.14 o 
   4   3   4       45.31       37.54      4.55 o 
   5   3   4      162.88      154.91      8.69 o 
   6   3   4       84.19       76.90      9.81 o 
   7   3   4        6.84        1.88      5.96 o 
  -9   4   4      144.59      171.34     18.44 o 
  -8   4   4        1.61       -1.45      8.40 o 
  -7   4   4      220.64      278.15     19.17 o 
  -6   4   4      543.49      550.34     25.10 o 
  -5   4   4       21.82       15.73      6.16 o 
  -4   4   4      280.18      281.66     14.78 o 
  -3   4   4     1038.64     1019.25     59.21 o 
  -2   4   4      196.84      181.11     10.85 o 
  -1   4   4      553.71      536.12     14.87 o 
   0   4   4       70.43       51.28      3.92 o 
   1   4   4      698.34      689.18     30.93 o 
   2   4   4      270.84      245.54      9.21 o 
   3   4   4      279.27      274.72     10.52 o 
   4   4   4       88.60       63.46      5.60 o 
   5   4   4       82.73       85.71      6.79 o 
   6   4   4      138.32      158.95     15.35 o 
  -9   5   4      128.15      137.50     16.80 o 
  -8   5   4       24.81       29.30     10.94 o 
  -7   5   4      295.78      324.02     20.53 o 
  -6   5   4       54.79       46.92     10.17 o 
  -5   5   4      106.08       94.49     10.51 o 
  -4   5   4      373.76      384.98     18.87 o 
  -3   5   4      606.85      634.77     27.93 o 
  -2   5   4       25.02       11.41      6.38 o 
  -1   5   4        9.16        2.53      3.47 o 
   0   5   4      253.98      232.27      9.13 o 
   1   5   4       10.07        6.53      2.95 o 
   2   5   4      660.29      613.65     17.61 o 
   3   5   4      474.34      463.45     14.90 o 
   4   5   4       38.24       35.90      4.64 o 
   5   5   4      181.80      186.29      9.94 o 
   6   5   4       99.68       96.54     12.16 o 
  -8   6   4        0.88       -0.02     11.17 o 
  -7   6   4      213.38      199.85     17.84 o 
  -6   6   4      424.75      431.57     23.50 o 
  -5   6   4       40.75       33.91      8.87 o 
  -4   6   4      341.51      350.39     13.38 o 
  -3   6   4      909.88      885.17     59.07 o 
  -2   6   4      227.10      203.14      9.82 o 
  -1   6   4      322.49      320.38     11.55 o 
   0   6   4     1151.96     1174.31     30.17 o 
   1   6   4      134.84      113.93      9.93 o 
   2   6   4       83.43       77.41      6.05 o 
   3   6   4      125.03      109.97      7.74 o 
   4   6   4        0.53        1.27      6.08 o 
   5   6   4       59.58       72.82     10.79 o 
  -8   7   4       69.12       83.31     14.70 o 
  -7   7   4        5.73       -1.50     10.42 o 
  -6   7   4      326.21      292.47     20.66 o 
  -5   7   4       58.67       51.93     10.29 o 
  -4   7   4      126.66      125.14      8.78 o 
  -3   7   4      560.18      546.00     17.92 o 
  -2   7   4        0.69       -6.50      4.34 o 
  -1   7   4      190.15      165.19      9.18 o 
   0   7   4      844.85      802.52     39.28 o 
   1   7   4      254.41      261.35     10.92 o 
   2   7   4        0.80       -3.79      4.07 o 
   3   7   4      139.31      123.02     12.58 o 
   4   7   4       21.39       17.52      7.42 o 
  -7   8   4       18.78       15.77     11.31 o 
  -6   8   4      110.55      128.51     14.45 o 
  -5   8   4        7.74        0.53      6.01 o 
  -4   8   4       90.90       82.73      8.18 o 
  -3   8   4      573.04      614.85     20.07 o 
  -2   8   4       67.12       63.05      6.86 o 
  -1   8   4        8.47        5.84      5.05 o 
   0   8   4      723.67      809.87     23.74 o 
   1   8   4      177.17      157.82      9.23 o 
   2   8   4       54.56       60.43      9.29 o 
   3   8   4      151.00      168.68     14.28 o 
  -6   9   4      159.83      173.95     12.85 o 
  -5   9   4       43.31       40.15      7.81 o 
  -4   9   4        0.52       -5.23      6.21 o 
  -3   9   4      132.44      136.91     14.82 o 
  -2   9   4      159.35      153.34     10.14 o 
  -1   9   4       37.65       30.02      6.45 o 
   0   9   4       34.04       33.10      8.80 o 
  -5  10   4      170.99      194.39     18.64 o 
  -4  10   4        2.20       -3.89      6.77 o 
  -3  10   4       42.06       44.88      7.92 o 
  -2  10   4       14.51       11.92      6.68 o 
  -2 -12   5       97.17      121.98     14.50 o 
  -1 -12   5       27.13       24.47     10.34 o 
   0 -12   5       44.31       41.87     11.68 o 
   1 -12   5      169.16      203.71     17.91 o 
   2 -12   5       78.60       80.54     13.60 o 
  -4 -11   5      152.66      171.20     16.22 o 
  -3 -11   5        0.54       -1.79      7.12 o 
  -2 -11   5      241.40      252.51     18.46 o 
  -1 -11   5      193.11      181.04     16.18 o 
   0 -11   5        8.34       -3.98      8.40 o 
   1 -11   5      298.22      329.46     21.30 o 
   3 -11   5        0.02       -5.16     10.96 o 
  -5 -10   5       26.16       21.13      9.29 o 
  -4 -10   5      352.01      335.94     20.76 o 
  -3 -10   5        4.43        3.47      7.15 o 
  -2 -10   5      170.90      181.76     15.25 o 
  -1 -10   5      107.84      124.32     13.08 o 
   0 -10   5       45.21       22.85      9.07 o 
   1 -10   5      750.31      746.31     32.30 o 
   2 -10   5      186.36      153.70     15.55 o 
   3 -10   5        6.88       -3.16      9.29 o 
   4 -10   5      208.33      212.86     18.81 o 
  -6  -9   5       17.74       13.86      8.75 o 
  -5  -9   5      205.79      200.93     16.45 o 
  -4  -9   5      268.55      290.75     12.40 o 
  -3  -9   5        8.77        6.65      4.34 o 
  -2  -9   5      210.47      229.03     10.65 o 
  -1  -9   5      302.67      319.67     13.02 o 
   0  -9   5       48.83       39.11     13.09 o 
   1  -9   5      164.13      153.78     13.75 o 
   2  -9   5      110.42      110.89     12.36 o 
   3  -9   5       33.50       32.75     10.37 o 
   4  -9   5      292.86      292.13     20.33 o 
   5  -9   5      240.68      249.17     20.08 o 
  -7  -8   5       76.49       82.61     11.96 o 
  -6  -8   5        4.18       -1.07      7.48 o 
  -5  -8   5      398.58      399.53     21.55 o 
  -4  -8   5      392.63      401.91     14.16 o 
  -3  -8   5       83.78       80.95      6.24 o 
  -2  -8   5      780.48      800.61     22.76 o 
  -1  -8   5      554.23      578.60     35.40 o 
   0  -8   5      214.64      191.23      9.65 o 
   1  -8   5      300.19      272.98     11.46 o 
   2  -8   5      212.52      209.77     10.51 o 
   3  -8   5      146.13      131.00     14.01 o 
   4  -8   5      149.00      147.79     15.42 o 
   5  -8   5      276.11      245.61     18.56 o 
   6  -8   5        8.06        1.67     10.04 o 
  -7  -7   5       58.20       82.16     11.73 o 
  -6  -7   5       25.48       29.31      8.50 o 
  -5  -7   5        3.77        3.89      6.33 o 
  -4  -7   5       84.49       93.98      8.54 o 
  -3  -7   5       27.18       23.55      3.82 o 
  -2  -7   5      266.40      270.16     10.36 o 
  -1  -7   5     1007.35      960.81     25.58 o 
   0  -7   5      106.50      100.49     16.62 o 
   1  -7   5     1340.18     1328.40     33.89 o 
   2  -7   5     2376.26     2338.19     56.24 o 
   3  -7   5       75.85       77.99      6.86 o 
   4  -7   5        3.79       -0.60      7.33 o 
   5  -7   5      393.40      413.13     22.63 o 
   6  -7   5       43.72       32.55     11.14 o 
  -8  -6   5       40.39       29.96      9.57 o 
  -7  -6   5      156.74      181.94     15.33 o 
  -6  -6   5      537.22      562.60     25.97 o 
  -5  -6   5       62.09       61.37      5.35 o 
  -4  -6   5      352.69      378.52     12.60 o 
  -3  -6   5       32.78       23.04      4.03 o 
  -2  -6   5      673.39      674.02     18.69 o 
  -1  -6   5     2118.12     2121.83     50.41 o 
   0  -6   5        8.46        7.39      3.19 o 
   1  -6   5     1249.82     1253.83     31.71 o 
   2  -6   5      699.33      752.93     16.99 o 
   3  -6   5      211.28      220.63      7.79 o 
   4  -6   5        9.55        5.24      4.51 o 
   5  -6   5      513.33      508.76     26.97 o 
   6  -6   5       28.22       23.67     10.56 o 
   7  -6   5       48.82       34.93     11.39 o 
  -8  -5   5      165.15      146.43     15.03 o 
  -7  -5   5      439.32      481.47     24.29 o 
  -6  -5   5       18.84       22.80      7.18 o 
  -5  -5   5     1215.48     1157.76     29.63 o 
  -4  -5   5      665.05      631.15     17.75 o 
  -3  -5   5      334.25      329.14     10.79 o 
  -2  -5   5     1206.87     1241.69     30.65 o 
  -1  -5   5     1107.55     1057.78     26.54 o 
   0  -5   5      154.36      146.62     12.98 o 
   1  -5   5      700.70      700.48     15.28 o 
   2  -5   5     2274.42     2341.03     45.13 o 
   3  -5   5        0.56       -2.28      2.22 o 
   4  -5   5      238.61      236.31      8.18 o 
   5  -5   5      297.75      305.98     12.90 o 
   6  -5   5       49.32       46.80      7.22 o 
   7  -5   5      230.14      234.37     13.22 o 
  -9  -4   5       29.10       38.80     11.21 o 
  -8  -4   5      184.69      183.46     15.93 o 
  -7  -4   5      623.33      672.30     29.60 o 
  -6  -4   5       48.41       43.13      7.62 o 
  -5  -4   5     1143.79     1174.21     29.72 o 
  -4  -4   5     1237.00     1204.96     33.77 o 
  -3  -4   5     1455.62     1477.82     35.61 o 
  -2  -4   5     3458.07     3781.52     85.72 o 
  -1  -4   5     3788.67     3899.42     72.64 o 
   0  -4   5      887.21      962.78     19.39 o 
   1  -4   5     1582.67     1706.46     33.08 o 
   2  -4   5      456.38      472.07     11.12 o 
   3  -4   5       12.54       12.61      2.57 o 
   4  -4   5      337.65      354.31      9.93 o 
   5  -4   5      385.91      420.94     15.22 o 
   6  -4   5       12.55        5.94      5.13 o 
   7  -4   5      157.02      165.08     11.14 o 
  -9  -3   5       44.22       48.10     10.84 o 
  -8  -3   5      107.28       92.45     11.99 o 
  -7  -3   5      204.72      199.51     14.83 o 
  -6  -3   5      359.32      346.68     17.92 o 
  -5  -3   5      958.20      970.67     25.01 o 
  -4  -3   5      726.92      721.32     19.09 o 
  -3  -3   5     3288.45     3713.19     84.27 o 
  -2  -3   5       80.37       75.40      5.51 o 
  -1  -3   5     1494.19     1586.11     36.31 o 
   0  -3   5      112.61       93.79      3.61 o 
   1  -3   5      414.60      416.51     11.94 o 
   2  -3   5       50.70       33.06      2.70 o 
   3  -3   5       20.46       23.05      3.55 o 
   4  -3   5       58.14       63.66      4.12 o 
   5  -3   5      573.72      618.65     19.22 o 
   6  -3   5        0.79       -3.84      6.30 o 
   7  -3   5       52.30       52.81      7.58 o 
  -9  -2   5        7.94       12.71      9.37 o 
  -8  -2   5       81.86       64.67     10.72 o 
  -7  -2   5      382.07      380.10     19.89 o 
  -6  -2   5      117.02      104.54      6.42 o 
  -5  -2   5       12.99       12.82      3.11 o 
  -4  -2   5     1089.07     1085.53     37.15 o 
  -3  -2   5       71.65       63.43      4.26 o 
  -2  -2   5      188.36      173.36      5.08 o 
  -1  -2   5      352.87      344.67      7.84 o 
   0  -2   5      122.47      113.09      6.38 o 
   1  -2   5      318.05      351.77      8.24 o 
   2  -2   5     1592.06     1549.45     30.14 o 
   3  -2   5       40.14       37.70      3.10 o 
   4  -2   5       14.69        9.76      3.86 o 
   5  -2   5      525.36      538.39     21.71 o 
   6  -2   5      415.31      391.33     15.01 o 
   7  -2   5        0.29        1.92      5.89 o 
  -8  -1   5        1.78        0.67      6.91 o 
  -7  -1   5      313.93      325.59     18.54 o 
  -6  -1   5      295.78      287.42     15.60 o 
  -5  -1   5      698.13      704.62     26.69 o 
  -4  -1   5        9.63        6.21      3.34 o 
  -3  -1   5        9.21       23.33      3.39 o 
  -2  -1   5      104.72      106.97      4.15 o 
  -1  -1   5       16.69       35.32      3.98 o 
   0  -1   5      702.28      905.01     32.20 o 
   1  -1   5      432.88      469.52     10.26 o 
   2  -1   5      551.11      566.88     12.38 o 
   3  -1   5      998.31     1089.89     22.30 o 
   4  -1   5       52.75       52.42      5.01 o 
   5  -1   5       37.91       33.25      5.45 o 
   6  -1   5      470.67      480.76     22.15 o 
   7  -1   5        7.59        0.78      5.30 o 
  -9   0   5      123.16      114.08     10.22 o 
  -8   0   5       67.91       56.34      7.31 o 
  -6   0   5      439.36      454.22     20.49 o 
  -5   0   5       10.98       11.69      4.96 o 
  -4   0   5        7.48       26.21      4.48 o 
  -3   0   5      229.11      244.58     10.56 o 
  -2   0   5       18.43       15.78      3.39 o 
  -1   0   5      613.73      612.41     22.90 o 
   0   0   5     1354.73     1465.23     50.61 o 
   1   0   5        9.09        5.28      2.10 o 
   2   0   5     1475.50     1458.28     27.26 o 
   3   0   5     1334.04     1257.44     21.62 o 
   4   0   5      464.51      459.97     11.67 o 
   5   0   5      660.05      641.45     15.70 o 
   6   0   5      366.79      346.83     11.49 o 
   7   0   5        8.14        7.81      4.84 o 
  -9   1   5      103.22      118.11     10.45 o 
  -8   1   5       22.96       11.91      5.97 o 
  -7   1   5       28.49       29.96      5.88 o 
  -6   1   5      208.69      223.24      9.86 o 
  -5   1   5        0.07       -4.29      2.86 o 
  -4   1   5     4289.50     4715.08    103.74 o 
  -3   1   5     1587.03     1737.00     55.25 o 
  -2   1   5      121.16      122.69      4.89 o 
  -1   1   5     5450.78     6714.40    217.87 o 
   0   1   5     8124.74     8857.78    286.62 o 
   1   1   5       24.89       20.68      2.61 o 
   2   1   5     3414.56     3364.59     93.04 o 
   3   1   5      543.61      523.92     14.24 o 
   4   1   5        0.07       -1.82      2.92 o 
   5   1   5       99.31       97.01     10.94 o 
   6   1   5      134.40      133.11      7.58 o 
   7   1   5       19.23       19.18      6.58 o 
  -9   2   5      300.66      326.32     21.55 o 
  -8   2   5        6.14       -2.91      7.83 o 
  -7   2   5      189.73      182.85     14.61 o 
  -6   2   5      508.66      523.53     22.90 o 
  -5   2   5        1.92       -0.52      4.16 o 
  -4   2   5     1838.87     1827.50     59.45 o 
  -3   2   5      141.14      140.47      6.46 o 
  -2   2   5      942.17     1006.24     24.42 o 
  -1   2   5     6850.93     7877.02    365.17 o 
   0   2   5     3433.45     3749.09     89.83 o 
   1   2   5      134.52      134.09     11.04 o 
   2   2   5     1075.25     1093.59     27.13 o 
   3   2   5     1344.09     1296.20     74.61 o 
   4   2   5        2.68        3.49      3.25 o 
   5   2   5      118.20      117.13      9.34 o 
   6   2   5       98.96      105.65     12.38 o 
   7   2   5       12.93        7.35      7.72 o 
  -9   3   5      105.97      114.16     15.03 o 
  -8   3   5        0.52       -1.39      7.97 o 
  -7   3   5      831.52      803.34     33.15 o 
  -6   3   5      847.28      889.44     34.21 o 
  -5   3   5       95.40       90.01      9.34 o 
  -4   3   5     3150.71     3366.81    106.00 o 
  -3   3   5     2962.08     3014.12     69.15 o 
  -2   3   5      504.22      520.56     14.73 o 
  -1   3   5     3063.01     2943.93    218.36 o 
   0   3   5       23.28       20.62     12.38 o 
   1   3   5       18.44       15.30      2.74 o 
   2   3   5     1801.21     1827.07     43.44 o 
   3   3   5      888.58      826.12     22.34 o 
   4   3   5        0.12       -0.98      3.36 o 
   5   3   5      111.60      105.90     12.23 o 
   6   3   5       60.35       61.48     10.69 o 
  -9   4   5       45.19       45.55     12.41 o 
  -8   4   5       33.71       29.33     10.22 o 
  -7   4   5     1257.34     1282.76     48.14 o 
  -6   4   5      514.82      493.05     23.33 o 
  -5   4   5       94.32      102.91     10.51 o 
  -4   4   5     1460.22     1496.58     50.63 o 
  -3   4   5      862.28      885.94     23.40 o 
  -2   4   5      488.75      534.86     15.58 o 
  -1   4   5       77.30       57.34      4.90 o 
   0   4   5      624.31      648.83     23.99 o 
   1   4   5       17.56       17.00      3.15 o 
   2   4   5      631.96      607.13     17.13 o 
   3   4   5      106.34       97.48     10.39 o 
   4   4   5        6.67        5.51      6.30 o 
   5   4   5      118.22      120.11     13.28 o 
   6   4   5       45.64       65.29     10.47 o 
  -8   5   5       16.06       25.64     11.27 o 
  -7   5   5       21.52       24.10      9.80 o 
  -6   5   5      123.04      103.77     12.91 o 
  -5   5   5       65.08       59.65      8.92 o 
  -4   5   5      321.21      307.59     12.23 o 
  -3   5   5      537.26      511.15     22.61 o 
  -2   5   5       32.84       28.37      4.44 o 
  -1   5   5      126.33      134.52      7.19 o 
   0   5   5      329.87      320.02     11.24 o 
   1   5   5        6.02        8.09      3.12 o 
   2   5   5       37.95       31.02      6.66 o 
   3   5   5       70.95       56.05      8.35 o 
   4   5   5       14.00        7.88      6.73 o 
   5   5   5      120.23      128.08     13.88 o 
  -8   6   5       17.48       13.03     10.64 o 
  -7   6   5       28.43       32.92     10.74 o 
  -6   6   5      230.62      236.71     17.84 o 
  -5   6   5        2.63       -6.08      6.85 o 
  -4   6   5       78.56       77.85      7.05 o 
  -3   6   5      525.72      548.59     17.58 o 
  -2   6   5       26.69       25.46      5.01 o 
  -1   6   5      118.72      121.08      7.86 o 
   0   6   5       19.04       15.95      4.04 o 
   1   6   5      288.75      283.98     17.29 o 
   2   6   5       18.31        5.36      6.51 o 
   3   6   5       63.01       64.46      9.75 o 
   4   6   5        4.21       -1.27      6.85 o 
   5   6   5       97.74       91.36     12.63 o 
  -7   7   5       23.83       25.29     11.39 o 
  -6   7   5       34.73       53.68     10.96 o 
  -5   7   5        0.29       -8.09      5.40 o 
  -4   7   5       79.61       73.09      7.54 o 
  -3   7   5      106.17      117.29      9.12 o 
  -2   7   5        4.50       -3.01      4.35 o 
  -1   7   5      108.31      115.27     12.58 o 
   0   7   5      271.33      272.04     18.06 o 
   1   7   5       11.29        2.02      6.45 o 
   2   7   5      240.30      218.39     16.13 o 
   3   7   5      227.81      204.48     16.02 o 
   4   7   5       57.41       43.53      9.69 o 
  -7   8   5       21.18        2.34     10.61 o 
  -6   8   5      151.97      176.51     12.16 o 
  -5   8   5      336.76      317.61     14.92 o 
  -4   8   5        6.46       -0.33      6.00 o 
  -3   8   5      139.71      147.93     10.39 o 
  -2   8   5        2.44       -5.34      7.57 o 
  -1   8   5      292.10      327.42     21.23 o 
   0   8   5      591.46      561.31     27.89 o 
   1   8   5        1.07       -2.97      6.56 o 
   2   8   5      125.99      130.58     13.56 o 
   3   8   5      148.63      133.77     14.11 o 
  -6   9   5      218.96      220.12     13.76 o 
  -5   9   5      104.69      108.93     10.28 o 
  -4   9   5       48.74       36.71     11.78 o 
  -3   9   5      294.67      319.91     21.80 o 
  -1   9   5        0.68      -11.58      8.18 o 
   0   9   5       23.77       20.56      8.82 o 
   1   9   5       11.43       14.61      8.02 o 
  -4  10   5       34.98       25.96     11.96 o 
  -3  10   5      186.98      209.72     19.53 o 
  -2  10   5       65.69       68.73     13.09 o 
  -2 -12   6       31.28       38.57     10.96 o 
  -1 -12   6       19.74       23.80     10.56 o 
   0 -12   6       37.05       15.95     10.54 o 
   1 -12   6      517.43      565.15     29.06 o 
   2 -12   6      188.96      194.74     18.22 o 
  -4 -11   6      158.19      165.74     15.95 o 
  -3 -11   6        8.09        5.53      7.72 o 
  -2 -11   6      162.38      149.47     15.37 o 
  -1 -11   6       73.27       60.25     11.71 o 
   0 -11   6        7.28       -2.72      8.43 o 
   1 -11   6      534.24      584.25     28.83 o 
   2 -11   6       61.99       53.30     11.41 o 
   3 -11   6        1.64       -5.76      9.85 o 
  -5 -10   6      291.57      327.52     21.13 o 
  -4 -10   6      214.13      212.35     11.41 o 
  -3 -10   6       74.98       64.77      7.26 o 
  -2 -10   6      574.27      570.95     19.36 o 
  -1 -10   6      390.16      402.74     15.57 o 
   0 -10   6        4.09        0.89      7.45 o 
   1 -10   6      259.94      288.46     18.66 o 
   2 -10   6       19.58       25.30     10.16 o 
   3 -10   6       11.97        8.05      9.79 o 
   4 -10   6      463.01      494.17     27.61 o 
  -6  -9   6      121.89      137.25     15.10 o 
  -5  -9   6      528.97      636.07     29.76 o 
  -4  -9   6      227.65      228.71     13.60 o 
  -3  -9   6        5.34        1.23      4.14 o 
  -2  -9   6      327.61      324.39     13.08 o 
  -1  -9   6      774.77      784.11     23.25 o 
   0  -9   6       13.15        6.18      8.44 o 
   1  -9   6      274.38      274.22     12.25 o 
   2  -9   6      713.20      724.65     22.43 o 
   3  -9   6       11.69        2.77      9.60 o 
   4  -9   6      268.18      262.77     19.26 o 
   5  -9   6      113.85      113.76     14.63 o 
  -7  -8   6      113.60      132.50     14.90 o 
  -6  -8   6       26.27        9.75      8.60 o 
  -5  -8   6       54.22       54.20      9.75 o 
  -4  -8   6      729.62      742.54     39.89 o 
  -3  -8   6      121.62      121.34      7.55 o 
  -2  -8   6      797.87      778.14     22.45 o 
  -1  -8   6      549.70      552.61     27.30 o 
   0  -8   6       58.09       56.73      6.06 o 
   1  -8   6      189.43      186.74     15.97 o 
   2  -8   6       35.34       34.46      5.61 o 
   3  -8   6       96.78       80.22      7.48 o 
   4  -8   6       52.56       51.13     11.01 o 
   5  -8   6      115.53       98.90     12.73 o 
   6  -8   6        7.30        4.19     10.96 o 
  -8  -7   6      144.31      165.26     16.24 o 
  -7  -7   6      181.48      189.53     16.27 o 
  -6  -7   6       47.34       27.28      8.64 o 
  -5  -7   6      184.55      210.44     10.00 o 
  -4  -7   6      423.85      419.87     14.21 o 
  -3  -7   6       21.04       18.49      4.01 o 
  -2  -7   6      541.89      527.93     16.21 o 
  -1  -7   6      264.96      261.00     10.33 o 
   0  -7   6       15.86        8.97      3.68 o 
   1  -7   6      685.63      710.58     20.59 o 
   2  -7   6     1008.01     1027.30     57.13 o 
   3  -7   6      465.78      463.06     15.82 o 
   4  -7   6      299.78      305.13     18.44 o 
   5  -7   6       54.37       40.02     10.96 o 
   6  -7   6        4.06      -10.99      9.94 o 
  -8  -6   6      102.37       93.74     12.59 o 
  -7  -6   6      523.06      549.52     26.64 o 
  -6  -6   6      635.84      622.88     27.71 o 
  -5  -6   6       70.12       77.67      5.94 o 
  -4  -6   6       57.34       52.80      5.00 o 
  -3  -6   6      254.94      242.10      9.63 o 
  -2  -6   6      702.56      735.94     20.26 o 
  -1  -6   6      397.24      406.86     12.98 o 
   0  -6   6       20.68       21.55      3.88 o 
   1  -6   6      259.05      239.95      7.53 o 
   2  -6   6     1262.09     1302.26     26.95 o 
   3  -6   6        9.26        9.74      3.30 o 
   4  -6   6      312.07      319.26     10.24 o 
   5  -6   6      251.26      235.88     11.98 o 
   6  -6   6        0.04       -9.26      6.17 o 
  -8  -5   6       72.98       65.46     11.44 o 
  -7  -5   6       26.64       27.44      8.43 o 
  -6  -5   6       64.04       48.97      8.43 o 
  -5  -5   6      596.09      595.86     17.54 o 
  -4  -5   6      914.55      966.86     25.37 o 
  -3  -5   6      338.68      348.72     16.65 o 
  -2  -5   6        6.12        0.05      2.18 o 
  -1  -5   6       12.61        7.02      1.50 o 
   0  -5   6      396.35      431.68     10.24 o 
   1  -5   6      319.72      289.31     11.80 o 
   2  -5   6      928.29      920.58     19.68 o 
   3  -5   6      162.15      123.60      5.89 o 
   4  -5   6       83.51       76.54      7.11 o 
   5  -5   6      756.15      761.84     23.18 o 
   6  -5   6        1.65       -4.43      5.49 o 
   7  -5   6       77.90       77.24      9.14 o 
  -9  -4   6        3.69       -0.35      8.20 o 
  -8  -4   6       89.90       89.08     11.91 o 
  -7  -4   6       58.72       65.19      9.79 o 
  -6  -4   6       95.74       75.50      9.09 o 
  -5  -4   6      801.44      831.05     22.40 o 
  -4  -4   6     1786.77     1798.16     60.27 o 
  -3  -4   6      126.00      123.14     10.70 o 
  -2  -4   6     1364.06     1363.05     26.59 o 
  -1  -4   6     1127.55     1223.35     24.12 o 
   0  -4   6       34.25       35.15      2.51 o 
   1  -4   6      121.02      123.94      6.69 o 
   2  -4   6      622.01      636.14     14.37 o 
   3  -4   6       20.39       25.07      3.19 o 
   4  -4   6      110.42      109.15      5.53 o 
   5  -4   6      247.67      253.16     18.06 o 
   6  -4   6        2.62       -1.53      5.52 o 
   7  -4   6        0.99       -0.30      5.67 o 
  -9  -3   6       67.16       62.77     11.63 o 
  -8  -3   6       50.23       32.67      9.20 o 
  -7  -3   6      499.26      510.04     24.10 o 
  -6  -3   6       59.97       63.15      5.31 o 
  -5  -3   6      673.11      746.56     20.47 o 
  -4  -3   6      207.86      148.02      7.46 o 
  -3  -3   6        9.06        7.17      3.26 o 
  -2  -3   6     1640.57     1788.16     34.19 o 
  -1  -3   6     2165.70     2307.73     43.58 o 
   0  -3   6      562.95      660.84     15.67 o 
   1  -3   6      679.89      760.65     16.02 o 
   2  -3   6      978.79     1016.57     22.16 o 
   3  -3   6       30.79       33.85      3.21 o 
   4  -3   6      284.53      307.21     11.88 o 
   5  -3   6      426.46      415.71     14.97 o 
   6  -3   6       32.19       25.11      6.50 o 
   7  -3   6       50.62       49.37      7.60 o 
  -9  -2   6       17.12       20.93      9.12 o 
  -8  -2   6       60.80       59.56     10.14 o 
  -7  -2   6      433.05      446.35     21.76 o 
  -6  -2   6      265.70      264.03     10.88 o 
  -5  -2   6      153.38      132.67      9.79 o 
  -4  -2   6      372.36      355.84     15.23 o 
  -3  -2   6      759.23      730.06     18.26 o 
  -2  -2   6      208.73      185.75      5.34 o 
  -1  -2   6      940.48      974.79     19.44 o 
   0  -2   6      965.96     1116.34     22.35 o 
   1  -2   6      490.29      468.17     10.58 o 
   2  -2   6      347.14      328.78      8.61 o 
   3  -2   6      309.01      308.19      8.70 o 
   4  -2   6      125.71      119.76      7.81 o 
   5  -2   6      971.22     1068.57     40.77 o 
   6  -2   6      115.65      110.08      8.77 o 
   7  -2   6      196.37      196.39     17.87 o 
  -8  -1   6       52.06       47.25      9.42 o 
  -7  -1   6      102.67       91.01     10.56 o 
  -6  -1   6      712.62      664.99     26.79 o 
  -5  -1   6       70.50       54.10      6.65 o 
  -4  -1   6       37.28       27.44      4.49 o 
  -3  -1   6     2484.37     2681.56     60.90 o 
  -2  -1   6      315.96      308.12     15.17 o 
  -1  -1   6      621.92      682.24     25.71 o 
   0  -1   6     1047.51     1233.57     44.85 o 
   1  -1   6      406.87      457.30     10.23 o 
   2  -1   6     1432.47     1470.43     28.83 o 
   3  -1   6      974.43      977.21     20.45 o 
   4  -1   6        0.73       -4.91      3.67 o 
   5  -1   6      293.71      271.31     11.94 o 
   6  -1   6      147.78      158.21     10.38 o 
   7  -1   6        2.23        0.43      7.28 o 
  -9   0   6      156.84      158.21     13.51 o 
  -8   0   6       34.52       31.73     12.33 o 
  -6   0   6      213.70      200.27     12.83 o 
  -5   0   6        0.47       -1.82      3.71 o 
  -4   0   6      172.13      177.05      9.72 o 
  -3   0   6      384.07      393.40     16.95 o 
  -2   0   6     1006.89     1140.99     35.00 o 
  -1   0   6     4138.12     5399.12    176.33 o 
   0   0   6      710.22      880.22     32.84 o 
   1   0   6       31.33       27.45      2.53 o 
   2   0   6     1503.13     1534.09     25.84 o 
   3   0   6      606.06      595.45     14.80 o 
   4   0   6        0.43        0.53      2.79 o 
   5   0   6      615.35      622.62     20.64 o 
   6   0   6      225.22      204.44     17.07 o 
   7   0   6        0.56       -4.81      6.76 o 
  -9   1   6      142.94      158.51     11.69 o 
  -8   1   6       37.24       17.64      6.31 o 
  -7   1   6       61.69       58.20      7.02 o 
  -6   1   6      190.44      195.99     10.60 o 
  -5   1   6        4.21        0.49      3.32 o 
  -4   1   6     3226.10     3309.82    103.51 o 
  -3   1   6     1747.54     1902.02     44.25 o 
  -2   1   6      188.18      189.22      6.60 o 
  -1   1   6     4374.97     4608.13    151.61 o 
   0   1   6      469.36      499.96     21.51 o 
   1   1   6      173.91      167.04      5.97 o 
   2   1   6      476.95      446.77     27.38 o 
   3   1   6      644.54      568.28     25.05 o 
   4   1   6        1.37        0.10      6.03 o 
   5   1   6      176.53      191.15     14.78 o 
   6   1   6       71.34       77.15     11.79 o 
  -9   2   6       34.81       42.14     10.92 o 
  -8   2   6       13.46       21.88      9.09 o 
  -7   2   6      554.07      539.75     25.00 o 
  -6   2   6      421.03      395.10     18.89 o 
  -5   2   6      261.90      261.31     13.95 o 
  -4   2   6     1136.25     1085.35     27.43 o 
  -3   2   6        6.17        1.03      2.89 o 
  -2   2   6      316.09      338.45     37.36 o 
  -1   2   6     2058.63     2124.95    138.11 o 
   0   2   6      916.65      882.66     36.91 o 
   1   2   6       22.06       14.63      5.01 o 
   2   2   6     2234.00     2185.42     76.57 o 
   3   2   6      958.81      964.92     38.32 o 
   4   2   6       18.53       15.22      6.95 o 
   5   2   6       33.93       33.39      8.79 o 
   6   2   6       26.49       23.77      9.15 o 
  -9   3   6       45.34       62.57     12.63 o 
  -8   3   6      135.32      118.76     13.18 o 
  -7   3   6      823.50      839.87     34.34 o 
  -6   3   6       84.08       94.02     10.46 o 
  -5   3   6        3.42        5.21      5.45 o 
  -4   3   6     1694.10     1803.57     43.49 o 
  -3   3   6      926.89      905.77     23.47 o 
  -2   3   6      121.03      111.51      6.91 o 
  -1   3   6     1401.81     1442.22     34.47 o 
   0   3   6      750.39      706.26     29.08 o 
   1   3   6      253.87      253.00     14.90 o 
   2   3   6      530.18      493.17     22.98 o 
   3   3   6       25.07       20.43      6.21 o 
   4   3   6      175.08      150.46     13.38 o 
   5   3   6       43.04       44.38      9.89 o 
   6   3   6       44.30       61.28     11.37 o 
  -9   4   6       62.06       71.81     14.51 o 
  -8   4   6       96.73       95.34     13.63 o 
  -7   4   6      416.38      454.80     24.10 o 
  -6   4   6      484.11      488.61     22.97 o 
  -5   4   6      143.10      141.47     12.44 o 
  -4   4   6     2039.64     2178.09     52.23 o 
  -3   4   6      482.16      482.85     22.79 o 
  -2   4   6       97.90       75.20      6.96 o 
  -1   4   6      247.01      208.10     13.78 o 
   0   4   6       82.36       78.44      9.39 o 
   1   4   6      103.19       82.31      9.77 o 
   2   4   6       56.12       49.36      8.37 o 
   3   4   6        1.72       -2.27      6.08 o 
   4   4   6      125.92      115.55     11.71 o 
   5   4   6      144.92      149.31     15.13 o 
  -8   5   6        2.44       -5.08     10.11 o 
  -7   5   6       73.90       66.58     11.24 o 
  -6   5   6      264.69      264.07     18.19 o 
  -5   5   6      122.53      130.49      9.35 o 
  -4   5   6      631.80      675.05     20.30 o 
  -3   5   6      240.32      221.85     10.55 o 
  -2   5   6      220.12      177.20     13.41 o 
  -1   5   6      345.22      351.08     19.81 o 
   0   5   6      206.56      212.13     15.43 o 
   1   5   6      104.83      109.02     11.86 o 
   2   5   6      359.51      371.94     20.58 o 
   3   5   6      175.96      170.30     14.61 o 
   4   5   6        3.74        0.80      6.83 o 
   5   5   6       72.11       71.60     12.03 o 
  -8   6   6       38.89       28.24     11.32 o 
  -7   6   6       90.80       79.09     12.81 o 
  -6   6   6       33.73       38.50      9.62 o 
  -5   6   6      307.58      303.38     17.65 o 
  -4   6   6        9.72        4.76      5.22 o 
  -3   6   6       10.18       12.76      6.98 o 
  -2   6   6       88.26       81.59     10.72 o 
  -1   6   6       40.65       39.23      9.30 o 
   0   6   6      202.59      202.92     15.72 o 
   1   6   6       18.95       14.48      7.12 o 
   2   6   6      401.71      390.23     22.00 o 
   3   6   6       59.14       59.68     10.17 o 
   4   6   6        5.24       -1.00      7.48 o 
  -7   7   6       20.56       21.00     10.11 o 
  -6   7   6      135.48      147.82     10.82 o 
  -5   7   6      247.50      255.65     19.09 o 
  -4   7   6       12.59        9.79      7.88 o 
  -3   7   6       40.58       37.90      9.79 o 
  -2   7   6        0.61       -8.70      7.38 o 
  -1   7   6      145.67      157.61     14.46 o 
   0   7   6      206.86      194.92     16.20 o 
   1   7   6        1.50        4.28      7.32 o 
   2   7   6        6.77        1.89      6.93 o 
   3   7   6      206.73      223.20     17.55 o 
  -6   8   6      289.90      296.07     21.98 o 
  -5   8   6       36.98       38.25     10.29 o 
  -4   8   6       33.72       28.26     11.09 o 
  -3   8   6      117.08      114.92     14.26 o 
  -2   8   6        0.76       -8.25      7.90 o 
  -1   8   6      204.86      212.64     17.22 o 
   0   8   6      296.76      306.81     20.29 o 
   1   8   6       44.81       43.69     10.00 o 
   2   8   6       81.75       90.55     12.21 o 
  -5   9   6        3.21      -11.86      9.89 o 
  -4   9   6      139.43      121.91     15.88 o 
  -3   9   6      292.59      340.00     23.23 o 
  -2   9   6       21.07        4.18      9.84 o 
  -1   9   6       11.97        0.63      9.70 o 
   0   9   6       81.99       80.49     12.28 o 
   1   9   6        6.85        5.50      7.90 o 
  -2 -12   7      169.01      188.98     17.37 o 
  -1 -12   7       67.10       57.37     12.29 o 
   0 -12   7       26.35       14.73     10.71 o 
   1 -12   7      236.81      266.99     20.51 o 
  -4 -11   7       84.58       95.46      8.98 o 
  -3 -11   7       33.54       32.01      6.69 o 
  -2 -11   7      148.02      140.45     10.22 o 
  -1 -11   7      217.94      202.67     18.43 o 
   0 -11   7        1.88       -4.89      5.59 o 
   1 -11   7      210.82      240.99     18.91 o 
   2 -11   7      105.07      101.45     13.51 o 
   3 -11   7        0.27       -5.13     10.64 o 
  -5 -10   7      252.19      320.91     20.98 o 
  -4 -10   7       79.24       97.45     12.23 o 
  -3 -10   7       91.21       78.87      7.77 o 
  -2 -10   7      875.79      843.40     31.24 o 
  -1 -10   7      465.97      463.86     26.52 o 
   0 -10   7       20.96       24.51      5.84 o 
   1 -10   7      444.06      405.83     15.85 o 
   2 -10   7      106.57       67.96     11.12 o 
   3 -10   7       25.30       23.48     11.01 o 
   4 -10   7       78.44       72.27     13.81 o 
  -6  -9   7       77.01       71.27     11.88 o 
  -5  -9   7      101.22       87.09     11.88 o 
  -4  -9   7      350.82      353.80     14.11 o 
  -3  -9   7       22.21       25.86      5.44 o 
  -2  -9   7      528.84      527.31     17.59 o 
  -1  -9   7      237.57      232.82     11.02 o 
   0  -9   7       21.94       15.24      6.50 o 
   1  -9   7      756.21      823.48     24.41 o 
   2  -9   7       70.23       68.00      7.31 o 
   3  -9   7        0.65      -10.42      8.43 o 
   4  -9   7      140.86      153.38     15.83 o 
   5  -9   7        7.18       -9.95      9.55 o 
  -7  -8   7      159.74      132.95     14.97 o 
  -6  -8   7        0.16       -1.47      7.35 o 
  -5  -8   7      250.80      251.69     11.47 o 
  -4  -8   7      147.67      150.68      8.81 o 
  -3  -8   7      131.32      124.64      7.75 o 
  -2  -8   7      432.33      442.49     15.14 o 
  -1  -8   7      268.50      251.62     10.77 o 
   0  -8   7       38.46       28.72      5.02 o 
   1  -8   7      651.08      665.11     20.46 o 
   2  -8   7      123.68       96.56      7.75 o 
   3  -8   7        0.82       -0.75      5.45 o 
   4  -8   7      295.32      327.78     20.88 o 
   5  -8   7       37.03       32.54     10.42 o 
  -8  -7   7      184.56      223.02     18.32 o 
  -7  -7   7      110.36       99.01     12.39 o 
  -6  -7   7      148.11      127.24     13.65 o 
  -5  -7   7      717.25      753.03     39.92 o 
  -4  -7   7       65.27       77.73      6.47 o 
  -3  -7   7       16.83       12.91      3.88 o 
  -2  -7   7      175.26      182.60      8.72 o 
  -1  -7   7      142.21      130.83      7.49 o 
   0  -7   7        0.02       -4.62      3.08 o 
   1  -7   7       93.94       78.81      7.21 o 
   2  -7   7      204.22      194.48      9.61 o 
   3  -7   7       81.39       69.99      6.93 o 
   4  -7   7      241.22      235.26      9.36 o 
   5  -7   7      155.54      144.19     10.32 o 
   6  -7   7        0.99       -8.85      9.17 o 
  -8  -6   7       80.27       57.69     11.04 o 
  -7  -6   7      368.89      387.32     21.75 o 
  -6  -6   7       13.13       10.91      6.98 o 
  -5  -6   7       28.09       25.03      4.40 o 
  -4  -6   7      975.81      985.74     26.36 o 
  -3  -6   7      124.92      128.03      7.16 o 
  -2  -6   7      260.64      240.47      9.48 o 
  -1  -6   7      134.36      121.92      6.93 o 
   0  -6   7      265.03      228.88      9.42 o 
   1  -6   7      896.90      945.15     25.92 o 
   2  -6   7      978.70     1005.74     21.81 o 
   3  -6   7       25.75       21.08      3.74 o 
   4  -6   7       62.94       62.26      5.28 o 
   5  -6   7      243.36      240.03     15.27 o 
   6  -6   7        3.28       -7.62      5.71 o 
  -8  -5   7       46.97       38.78      9.90 o 
  -7  -5   7      226.98      253.15     17.19 o 
  -6  -5   7       23.33       21.01      6.75 o 
  -5  -5   7      193.92      220.77      9.59 o 
  -4  -5   7      647.79      653.92     18.61 o 
  -3  -5   7        0.17        0.14      2.59 o 
  -2  -5   7       66.15       62.36      4.79 o 
  -1  -5   7     1443.33     1552.92     99.70 o 
   0  -5   7      155.88      131.92      5.17 o 
   1  -5   7      835.09      864.16     18.59 o 
   2  -5   7      737.31      729.66     16.55 o 
   3  -5   7      127.87      126.20      6.23 o 
   4  -5   7      600.87      627.59     19.53 o 
   5  -5   7      664.52      690.20     21.75 o 
   6  -5   7       31.86       30.53      6.79 o 
  -9  -4   7       27.03       16.99      9.57 o 
  -8  -4   7        1.31       -6.70      7.77 o 
  -7  -4   7       32.73       26.11      8.00 o 
  -6  -4   7       95.05      101.52      7.06 o 
  -5  -4   7      399.58      396.33     15.89 o 
  -4  -4   7      318.21      301.20     10.52 o 
  -3  -4   7      299.78      286.90     10.85 o 
  -2  -4   7      352.31      374.14      9.03 o 
  -1  -4   7      551.60      555.51     12.31 o 
   0  -4   7      126.18      106.60      4.51 o 
   1  -4   7      167.46      136.13      5.57 o 
   2  -4   7     1116.87     1140.31     23.72 o 
   3  -4   7        5.67        6.88      2.90 o 
   4  -4   7      167.49      177.22      9.62 o 
   5  -4   7      213.75      231.72     12.01 o 
   6  -4   7       64.62       60.16     10.99 o 
  -9  -3   7       63.43       51.28     10.84 o 
  -8  -3   7       79.68       64.72     10.54 o 
  -7  -3   7      216.81      206.48     14.85 o 
  -6  -3   7       27.66       23.24      4.29 o 
  -5  -3   7      347.52      318.53     11.26 o 
  -4  -3   7      320.71      300.53     11.56 o 
  -3  -3   7       23.60       24.64      3.68 o 
  -2  -3   7     2377.28     2440.09     46.23 o 
  -1  -3   7      215.19      198.22      5.85 o 
   0  -3   7      594.82      599.46     13.13 o 
   1  -3   7      207.83      208.87     14.02 o 
   2  -3   7     1341.25     1376.61     27.74 o 
   3  -3   7       15.70        9.37      2.65 o 
   4  -3   7      101.78      105.41      7.66 o 
   5  -3   7      161.23      151.06     15.24 o 
   6  -3   7        1.08       -7.53      7.33 o 
  -9  -2   7       12.89        6.38      9.04 o 
  -8  -2   7      186.08      166.93     15.50 o 
  -7  -2   7      295.71      366.24     19.61 o 
  -6  -2   7      286.10      241.30     14.20 o 
  -5  -2   7     1248.03     1149.57     39.97 o 
  -4  -2   7      590.94      584.42     15.77 o 
  -3  -2   7      210.98      208.08      7.27 o 
  -2  -2   7     1483.50     1504.08     34.95 o 
  -1  -2   7     2625.67     3082.82     57.72 o 
   0  -2   7      854.00     1032.55     20.77 o 
   1  -2   7      248.96      219.18      8.40 o 
   2  -2   7      684.00      682.29     18.27 o 
   3  -2   7        7.84        0.70      2.49 o 
   4  -2   7      274.72      263.69     16.08 o 
   5  -2   7      287.82      291.20     18.37 o 
   6  -2   7       36.74       36.30     10.14 o 
  -8  -1   7       45.49       57.06      9.92 o 
  -7  -1   7      156.34      155.05     12.79 o 
  -6  -1   7      201.47      206.81     12.89 o 
  -5  -1   7      492.24      462.48     19.54 o 
  -4  -1   7      598.95      549.39     15.22 o 
  -3  -1   7      201.11      254.88     23.37 o 
  -2  -1   7      507.72      546.93     14.00 o 
  -1  -1   7     2537.82     3185.50    105.98 o 
   0  -1   7        5.20        1.57      3.51 o 
   1  -1   7      757.02      828.46     17.18 o 
   2  -1   7     1878.73     1992.98     38.73 o 
   3  -1   7        0.79        6.05      5.43 o 
   4  -1   7        4.03        0.67      5.98 o 
   5  -1   7      342.31      363.29     20.85 o 
   6  -1   7       29.16       34.44      9.25 o 
  -9   0   7       24.94       32.55      7.48 o 
  -8   0   7      152.19      142.75     10.06 o 
  -7   0   7      828.95      797.96     22.91 o 
  -4   0   7     1583.57     1593.96     56.07 o 
  -3   0   7      100.16       92.74      7.87 o 
  -2   0   7      228.72      272.86     13.68 o 
  -1   0   7      341.53      324.52     15.97 o 
   0   0   7      115.04      104.14      9.35 o 
   1   0   7      300.81      351.51     17.44 o 
   2   0   7     2863.97     2846.55    127.97 o 
   3   0   7     1548.60     1395.72     51.78 o 
   4   0   7        0.64       -1.67      6.21 o 
   5   0   7      358.32      415.01     23.28 o 
   6   0   7       95.43       83.66     11.91 o 
  -9   1   7       48.41       57.62      8.29 o 
  -8   1   7       59.24       48.14      7.75 o 
  -7   1   7      433.89      375.67     14.64 o 
  -6   1   7      281.81      267.75     10.85 o 
  -5   1   7      412.04      418.02     18.54 o 
  -4   1   7      411.93      428.62     13.08 o 
  -3   1   7     2359.56     2652.57     60.77 o 
  -2   1   7      404.35      386.89     17.77 o 
  -1   1   7     2063.91     2322.24     79.77 o 
   0   1   7      628.02      695.19     28.36 o 
   1   1   7      248.33      249.37     14.38 o 
   2   1   7      641.84      687.47     29.30 o 
   3   1   7      120.23      105.06     11.61 o 
   4   1   7      489.35      484.60     24.90 o 
   5   1   7      204.38      164.96     14.58 o 
   6   1   7       26.88       30.43     10.12 o 
  -9   2   7       71.74       84.30     12.74 o 
  -8   2   7       27.89       23.07      9.25 o 
  -7   2   7      230.17      205.66     15.78 o 
  -6   2   7      105.12      108.13     11.01 o 
  -5   2   7      359.09      322.71     15.75 o 
  -4   2   7     1239.51     1324.33     39.57 o 
  -3   2   7     1194.47     1293.76     47.67 o 
  -2   2   7      561.66      542.61     23.32 o 
  -1   2   7     1433.51     1563.71     56.22 o 
   0   2   7      522.33      510.95     22.90 o 
   1   2   7        6.31        9.29      5.71 o 
   2   2   7       56.56       64.19      8.84 o 
   3   2   7       11.10       -0.90      5.43 o 
   4   2   7       11.36        8.43      6.51 o 
   5   2   7      185.67      188.34     16.42 o 
   6   2   7        9.77        8.32      8.59 o 
  -9   3   7      100.56      124.67     15.07 o 
  -8   3   7       43.44       38.43     11.02 o 
  -7   3   7       90.00       97.33     11.31 o 
  -6   3   7      222.65      199.92     13.75 o 
  -5   3   7        0.49       -1.86      3.85 o 
  -4   3   7     1392.10     1414.85     35.25 o 
  -3   3   7      277.07      269.18     15.85 o 
  -2   3   7       23.89       14.80      6.68 o 
  -1   3   7      687.18      757.75     31.82 o 
   0   3   7      319.17      311.74     17.22 o 
   1   3   7       24.13       19.66      5.95 o 
   2   3   7       10.74       11.37      5.70 o 
   3   3   7      101.01      100.02     11.49 o 
   4   3   7       39.56       31.92      8.77 o 
   5   3   7       95.61      102.54     13.28 o 
  -8   4   7       40.35       49.79     11.32 o 
  -7   4   7      308.82      318.42     19.21 o 
  -6   4   7       37.21       32.80      8.52 o 
  -5   4   7      322.61      323.85     19.56 o 
  -4   4   7      422.83      349.31     19.24 o 
  -2   4   7        5.77       -8.74      5.83 o 
  -1   4   7       91.76       78.62      9.62 o 
   0   4   7      121.65      119.19     12.59 o 
   1   4   7        8.54       -0.15      5.23 o 
   2   4   7      290.14      289.68     18.11 o 
   3   4   7       89.37       87.56     11.34 o 
   4   4   7       79.76       60.48     10.44 o 
   5   4   7       33.77       40.72     10.79 o 
  -8   5   7       12.69       17.52     10.26 o 
  -7   5   7      360.63      340.74     20.69 o 
  -6   5   7      104.22      127.84     14.83 o 
  -5   5   7      235.62      198.75     16.52 o 
  -4   5   7       35.63       43.13      9.77 o 
  -3   5   7       57.61       56.49     10.02 o 
  -2   5   7        2.34       -2.25      6.80 o 
  -1   5   7      390.58      421.04     22.90 o 
   0   5   7       68.86       62.90     10.00 o 
   1   5   7       64.28       63.94      9.90 o 
   2   5   7      178.38      171.79     14.05 o 
   3   5   7       18.87       24.42      8.67 o 
   4   5   7        1.58      -10.04      7.07 o 
  -7   6   7       24.30        6.10     10.17 o 
  -6   6   7      283.63      303.31     20.93 o 
  -5   6   7      208.49      177.43     16.49 o 
  -4   6   7      165.26      151.09     14.53 o 
  -3   6   7       31.26       26.86      8.52 o 
  -2   6   7        1.27       -2.89      7.48 o 
  -1   6   7      216.06      234.02     17.74 o 
   0   6   7      269.61      262.30     17.99 o 
   1   6   7       33.74       26.51      8.87 o 
   2   6   7       70.15       74.96     11.02 o 
   3   6   7      195.79      230.95     18.24 o 
  -7   7   7       23.07       11.98     10.91 o 
  -6   7   7      116.92      100.30     13.43 o 
  -5   7   7       21.57       12.74     10.21 o 
  -4   7   7      188.31      179.39     16.12 o 
  -3   7   7      195.84      210.45     17.94 o 
  -2   7   7       48.22       23.33     10.36 o 
  -1   7   7      208.35      206.10     17.91 o 
   0   7   7      209.02      202.77     16.85 o 
   1   7   7       41.52       22.18      9.10 o 
   2   7   7      116.72      133.05     14.51 o 
  -6   8   7       42.15       47.75     12.91 o 
  -5   8   7       14.04        2.54     10.79 o 
  -4   8   7       39.19       41.71     12.04 o 
  -3   8   7      188.74      197.78     17.47 o 
  -2   8   7       47.88       42.19     12.36 o 
  -1   8   7      201.67      189.28     18.14 o 
   0   8   7      253.89      267.95     19.71 o 
   1   8   7       11.22       10.47      8.82 o 
  -4   9   7      167.20      178.85     18.09 o 
  -3   9   7      116.30      132.22     16.70 o 
  -2   9   7        1.58      -13.70     10.91 o 
  -1   9   7      174.77      245.18     20.66 o 
  -1 -12   8      108.70       96.57      9.45 o 
  -4 -11   8        4.04       -1.88      5.39 o 
  -3 -11   8       51.82       48.74      7.17 o 
  -2 -11   8      406.15      406.70     16.46 o 
  -1 -11   8      120.11      104.22      9.34 o 
   0 -11   8       71.48       63.49      8.14 o 
   1 -11   8      496.01      501.28     33.27 o 
   2 -11   8      180.91      177.30     16.22 o 
  -5 -10   8      209.72      252.30     18.89 o 
  -4 -10   8      103.28      119.16     13.13 o 
  -3 -10   8      248.03      221.81     11.46 o 
  -2 -10   8      866.75      890.86     36.80 o 
  -1 -10   8      129.41      124.62      9.27 o 
   0 -10   8       24.16       21.21      6.03 o 
   1 -10   8      578.05      588.06     25.21 o 
   2 -10   8      139.66      139.48     12.85 o 
   3 -10   8        2.41        4.63      8.90 o 
  -6  -9   8       36.77       37.30     10.07 o 
  -5  -9   8      430.35      468.63     19.38 o 
  -4  -9   8      234.66      224.39     11.46 o 
  -3  -9   8      118.91      118.37      8.41 o 
  -2  -9   8      206.81      218.74     14.16 o 
  -1  -9   8       29.49       27.79      8.77 o 
   0  -9   8        4.00       -0.68      4.55 o 
   1  -9   8      236.37      240.98     25.41 o 
   2  -9   8        5.68        3.89      7.25 o 
   3  -9   8       51.12       52.89      7.32 o 
   4  -9   8      299.21      335.16     21.76 o 
  -7  -8   8       50.99       40.45     10.17 o 
  -6  -8   8       60.96       67.50     10.87 o 
  -5  -8   8      406.61      432.48     15.76 o 
  -4  -8   8      259.66      236.40     10.93 o 
  -3  -8   8       74.14       64.01      6.20 o 
  -2  -8   8      160.93      175.97      9.24 o 
  -1  -8   8       27.53       27.20      4.98 o 
   0  -8   8      245.52      229.67     10.63 o 
   1  -8   8      154.83      137.05      8.67 o 
   2  -8   8        2.68       -2.16      4.50 o 
   3  -8   8      127.87      103.67      8.43 o 
   4  -8   8      194.43      197.19     11.30 o 
   5  -8   8        1.10       -5.03      8.85 o 
  -7  -7   8      112.90      126.67     13.66 o 
  -6  -7   8      187.03      166.58     14.85 o 
  -5  -7   8       47.13       63.65      6.31 o 
  -4  -7   8      234.34      255.85     10.88 o 
  -3  -7   8       67.58       78.77      6.34 o 
  -2  -7   8       59.25       55.96      9.90 o 
  -1  -7   8      116.66      114.80      7.55 o 
   0  -7   8      127.28      121.36      7.71 o 
   1  -7   8       23.52       22.66      5.52 o 
   2  -7   8        2.86       -5.93      3.95 o 
   3  -7   8       56.85       47.11      6.31 o 
   4  -7   8      163.84      168.81     14.67 o 
   5  -7   8      199.44      187.62     11.67 o 
  -8  -6   8       19.42       26.49      9.42 o 
  -7  -6   8       68.97       83.80     11.74 o 
  -6  -6   8        0.59       -2.00      3.91 o 
  -5  -6   8        2.44        4.87      3.86 o 
  -4  -6   8      198.21      209.43     24.80 o 
  -3  -6   8      147.94      144.10      7.81 o 
  -2  -6   8      139.06      159.02     12.06 o 
  -1  -6   8        4.47       -2.41      2.98 o 
   0  -6   8      501.55      508.50     15.84 o 
   1  -6   8     2271.55     2465.55     62.21 o 
   2  -6   8       59.96       52.32      4.29 o 
   3  -6   8       76.83       65.31      5.16 o 
   4  -6   8      299.46      306.56     13.13 o 
   5  -6   8      136.86      159.13     14.85 o 
  -8  -5   8      137.84      135.24     14.58 o 
  -7  -5   8      493.19      487.82     24.10 o 
  -6  -5   8       61.82       52.03      5.54 o 
  -5  -5   8      174.71      163.29      8.29 o 
  -4  -5   8       20.13       17.42      4.01 o 
  -3  -5   8       54.35       48.01      4.55 o 
  -2  -5   8     1475.86     1521.87     37.31 o 
  -1  -5   8      547.73      518.70     15.33 o 
   0  -5   8       97.36       76.78      4.55 o 
   1  -5   8      688.03      714.71     16.23 o 
   2  -5   8      746.86      794.24     18.00 o 
   3  -5   8      117.42      113.14      6.29 o 
   4  -5   8      661.97      699.85     30.97 o 
   5  -5   8      419.06      411.47     23.40 o 
   6  -5   8       18.44       13.01      8.92 o 
  -9  -4   8       44.30       34.12     10.27 o 
  -8  -4   8        1.91       -9.65      6.43 o 
  -7  -4   8      117.92      116.72     12.41 o 
  -6  -4   8       21.29       16.63      4.03 o 
  -5  -4   8      223.65      221.56     12.35 o 
  -4  -4   8     1529.28     1619.26     39.67 o 
  -3  -4   8      396.70      399.82     12.63 o 
  -2  -4   8     1561.71     1648.91     32.29 o 
  -1  -4   8     2971.90     3197.64     60.20 o 
   0  -4   8      414.51      458.92     11.96 o 
   1  -4   8      682.75      724.24     16.20 o 
   2  -4   8     1262.82     1386.42     28.39 o 
   3  -4   8        0.22       -2.71      3.17 o 
   4  -4   8      262.20      267.48     17.34 o 
   5  -4   8      659.25      648.43     30.87 o 
   6  -4   8       18.60       19.43      9.17 o 
  -9  -3   8        9.12        9.04      8.82 o 
  -8  -3   8      120.07      109.70     12.29 o 
  -7  -3   8      156.96      182.56     14.08 o 
  -6  -3   8        3.46       -0.25      3.42 o 
  -5  -3   8      464.79      408.64     10.82 o 
  -4  -3   8     1194.23     1216.66     32.11 o 
  -3  -3   8      124.73      129.70     12.16 o 
  -2  -3   8     1547.48     1654.83     32.36 o 
  -1  -3   8     3831.42     4373.78     81.40 o 
   0  -3   8      419.05      431.03     10.30 o 
   1  -3   8      689.66      748.79     20.85 o 
   2  -3   8      664.92      662.58     19.33 o 
   3  -3   8       18.82       15.11      3.68 o 
   4  -3   8       32.18       33.57      7.43 o 
   5  -3   8      219.03      216.65     17.15 o 
   6  -3   8        0.40       -1.47      7.87 o 
  -9  -2   8        7.14        2.52      8.77 o 
  -8  -2   8      169.70      162.55     14.56 o 
  -7  -2   8      410.44      419.05     14.60 o 
  -6  -2   8       55.51       40.40      6.83 o 
  -5  -2   8      540.94      592.23     23.51 o 
  -4  -2   8     1085.72     1013.43     25.23 o 
  -3  -2   8      172.46      129.35      5.86 o 
  -2  -2   8     1018.69     1014.40     24.53 o 
  -1  -2   8      677.61      667.90     18.84 o 
   0  -2   8       91.28      113.20      6.43 o 
   1  -2   8       22.98       20.62      4.34 o 
   2  -2   8      728.79      685.00     19.69 o 
   3  -2   8       88.29       96.26     10.97 o 
   4  -2   8        1.85       -4.01      6.25 o 
   5  -2   8       21.43       22.92      8.85 o 
   6  -2   8        3.94       -1.80      6.93 o 
  -9  -1   8        2.00       -1.30      7.62 o 
  -7  -1   8      600.78      548.17     24.80 o 
  -6  -1   8       34.74       31.75      6.73 o 
  -5  -1   8      660.23      694.10     27.10 o 
  -4  -1   8      563.81      541.60     15.16 o 
  -3  -1   8       16.20        7.05      3.39 o 
  -2  -1   8      714.07      752.04     29.11 o 
  -1  -1   8      601.24      643.52     25.87 o 
   0  -1   8       47.78       55.05      6.98 o 
   1  -1   8      757.93      760.20     21.45 o 
   2  -1   8      932.01      968.69     26.27 o 
   3  -1   8        5.12        7.43      6.08 o 
   4  -1   8      147.55      155.47     14.13 o 
   5  -1   8       82.84       72.74     10.66 o 
   6  -1   8        5.35       -2.09      8.38 o 
  -9   0   8        3.01       -2.29      5.80 o 
  -8   0   8      323.99      291.87     13.39 o 
  -7   0   8      323.05      333.90     24.19 o 
  -6   0   8      312.47      297.93     11.38 o 
  -5   0   8      776.63      797.64     17.50 o 
  -4   0   8      126.72      121.66      6.60 o 
  -3   0   8      275.68      284.06     14.95 o 
  -2   0   8       78.63       73.69      8.08 o 
  -1   0   8       85.41       83.56      9.44 o 
   0   0   8      102.79       89.53      9.59 o 
   1   0   8     1059.96     1160.06     43.84 o 
   2   0   8      461.76      475.35     15.35 o 
   3   0   8       22.05       18.11      6.95 o 
   4   0   8      116.19      116.80     12.51 o 
   5   0   8      209.90      228.16     17.86 o 
  -9   1   8       32.28       45.72     11.52 o 
  -8   1   8      106.65       88.78     12.44 o 
  -7   1   8       70.80       95.92     11.09 o 
  -6   1   8      121.14      120.13     10.97 o 
  -5   1   8      347.56      342.92     18.59 o 
  -4   1   8      563.32      555.42     24.14 o 
  -3   1   8      798.43      860.13     33.82 o 
  -2   1   8      307.00      327.41     17.22 o 
  -1   1   8      597.39      654.30     27.76 o 
   0   1   8      102.03       92.23     10.34 o 
   1   1   8       31.49       33.96      7.28 o 
   2   1   8      177.41      163.60     12.74 o 
   3   1   8      210.87      198.01     15.40 o 
   4   1   8      154.78      154.45     14.16 o 
   5   1   8      326.45      353.00     22.37 o 
  -9   2   8      146.97      152.80     16.32 o 
  -8   2   8        1.55      -10.27      6.85 o 
  -7   2   8      193.76      179.42     14.70 o 
  -5   2   8     1426.58     1387.17     52.30 o 
  -4   2   8     2358.99     2427.33     84.62 o 
  -3   2   8      150.82      157.14     13.11 o 
  -2   2   8      121.11      102.49     10.47 o 
  -1   2   8      924.04      895.44     35.69 o 
   0   2   8      171.30      143.34     11.78 o 
   1   2   8        9.82        2.91      5.43 o 
   2   2   8      488.57      488.42     24.39 o 
   3   2   8      171.34      142.89     13.40 o 
   4   2   8       31.65       16.69      7.62 o 
   5   2   8      147.89      142.61     14.70 o 
  -6   3   8      407.95      430.35     22.80 o 
  -5   3   8       24.96       21.35      8.17 o 
  -4   3   8       80.85       66.94     10.24 o 
  -3   3   8       26.83       29.06      8.10 o 
  -2   3   8      125.59      131.89     13.06 o 
  -1   3   8     1257.08     1345.83     51.16 o 
   0   3   8      441.97      457.99     23.12 o 
   1   3   8      138.37      153.36     13.88 o 
   2   3   8      603.71      547.95     26.29 o 
   3   3   8      104.54      104.11     12.49 o 
   4   3   8       24.54       14.85      8.47 o 
  -6   4   8      228.71      220.33     17.54 o 
  -5   4   8       52.58       50.81     10.44 o 
  -4   4   8      159.75      171.02     15.32 o 
  -3   4   8      263.65      245.56     16.30 o 
  -2   4   8      153.48      127.44     12.61 o 
  -1   4   8      106.51      111.66     12.39 o 
   0   4   8      109.49      107.57     12.51 o 
   1   4   8        2.72       -2.87      6.55 o 
   2   4   8      130.33      151.56     14.33 o 
   3   4   8       44.65       53.80     10.44 o 
   4   4   8        0.16        6.16      6.93 o 
  -7   5   8      134.54      122.98     15.15 o 
  -6   5   8      127.16      124.47     14.11 o 
  -5   5   8        7.18       -1.45      7.90 o 
  -4   5   8      524.39      547.65     27.78 o 
  -3   5   8      166.51      175.40     15.88 o 
  -2   5   8        3.30       -6.76      6.16 o 
  -1   5   8       23.21       34.83      8.87 o 
   0   5   8       42.13       54.47     10.06 o 
   1   5   8        7.41        1.90      7.40 o 
   2   5   8       46.15       46.92      9.90 o 
   3   5   8      141.55      153.58     15.88 o 
  -7   6   8       39.07       36.96     12.31 o 
  -6   6   8       66.96       58.96     11.63 o 
  -5   6   8       54.44       45.33     11.76 o 
  -4   6   8      112.52      101.47     13.09 o 
  -3   6   8       61.06       70.10     12.24 o 
  -2   6   8        1.94       -7.30      8.55 o 
  -1   6   8      191.49      198.28     17.27 o 
   0   6   8       17.11       10.12      7.52 o 
   1   6   8       18.29       11.59      8.65 o 
   2   6   8      220.88      223.03     17.87 o 
  -6   7   8       60.74       53.10     12.48 o 
  -5   7   8       27.88       14.15     10.91 o 
  -4   7   8      227.44      231.48     19.99 o 
  -3   7   8      194.22      196.12     18.46 o 
  -2   7   8        8.68       -5.24     10.66 o 
  -1   7   8      347.72      345.78     23.07 o 
   0   7   8      177.22      153.63     14.87 o 
   1   7   8        5.72       -8.02      8.03 o 
  -5   8   8        2.98      -15.43     10.29 o 
  -4   8   8      264.82      259.01     21.66 o 
  -3   8   8       66.67       67.73     12.94 o 
  -2   8   8        4.93      -11.56     10.61 o 
  -1   8   8      205.92      181.54     18.32 o 
   0   8   8      171.12      156.05     16.50 o 
  -3 -11   9       97.45      104.10     13.85 o 
  -2 -11   9      252.41      257.09     12.92 o 
  -1 -11   9        4.40       -2.84      5.99 o 
   0 -11   9      296.74      304.65     14.26 o 
   1 -11   9      313.82      362.62     39.23 o 
  -5 -10   9      250.29      270.57     14.54 o 
  -4 -10   9       76.07       65.33      7.79 o 
  -3 -10   9       69.68       66.53     14.62 o 
  -2 -10   9      155.95      153.44     10.06 o 
  -1 -10   9      109.97      111.01      9.08 o 
   0 -10   9      209.20      197.18     13.06 o 
   1 -10   9      309.70      319.90     14.42 o 
   2 -10   9       67.11       61.05      7.83 o 
   3 -10   9       33.19       27.14      7.35 o 
  -6  -9   9      114.27      101.80     13.43 o 
  -5  -9   9      405.56      425.96     16.33 o 
  -4  -9   9       44.37       39.07     11.73 o 
  -3  -9   9       70.79       68.20      6.89 o 
  -2  -9   9      228.11      231.56     11.21 o 
  -1  -9   9       57.95       54.06      6.49 o 
   0  -9   9       32.65       26.12      5.81 o 
   1  -9   9      119.25      106.21      8.34 o 
   2  -9   9       15.58       12.74      5.42 o 
   3  -9   9      111.37      104.13      9.10 o 
  -7  -8   9       32.11       48.15     11.09 o 
  -6  -8   9      109.50      102.40     12.31 o 
  -5  -8   9      360.60      361.78     14.31 o 
  -4  -8   9      474.83      448.90     15.81 o 
  -3  -8   9       19.60       30.02      4.97 o 
  -2  -8   9      377.22      397.50     15.68 o 
  -1  -8   9        1.71        0.72      4.18 o 
   0  -8   9       96.79       95.85      7.53 o 
   1  -8   9      592.93      596.42     24.21 o 
   2  -8   9       22.50       16.57     10.44 o 
   3  -8   9      159.37      176.50     14.60 o 
  -7  -7   9      107.86      102.61     12.88 o 
  -6  -7   9        0.35        1.70      4.46 o 
  -5  -7   9       89.70      106.66      7.99 o 
  -4  -7   9       57.40       53.26      5.99 o 
  -3  -7   9       98.51      105.89     12.13 o 
  -2  -7   9       70.29       67.79      5.91 o 
  -1  -7   9       81.10       80.76      6.57 o 
   0  -7   9      103.80       88.92      7.26 o 
   1  -7   9      147.49      136.60      8.57 o 
   2  -7   9        6.05       -1.78      3.95 o 
   3  -7   9        1.76        1.89      6.36 o 
  -8  -6   9        1.19       -1.89      8.62 o 
  -7  -6   9       14.65       10.09      7.37 o 
  -6  -6   9       14.28       20.51      5.60 o 
  -5  -6   9      116.97      124.65      7.98 o 
  -4  -6   9        2.03       -2.57      4.30 o 
  -3  -6   9        3.26       -1.00      3.38 o 
  -2  -6   9      219.24      230.46      9.57 o 
  -1  -6   9      150.88      147.05      7.98 o 
   0  -6   9        2.81       -1.05      7.65 o 
   1  -6   9      542.12      528.13     16.49 o 
   2  -6   9      299.99      325.74     18.12 o 
   3  -6   9        0.66       -2.17      3.81 o 
   4  -6   9      338.56      364.47     20.93 o 
   5  -6   9      121.88      106.21     12.99 o 
  -8  -5   9      162.14      191.20     16.90 o 
  -7  -5   9      547.26      581.07     26.92 o 
  -6  -5   9        5.06        6.26      6.30 o 
  -5  -5   9       29.84       29.97      4.61 o 
  -4  -5   9      216.39      224.18      9.75 o 
  -3  -5   9      280.10      275.37     15.37 o 
  -2  -5   9      579.60      588.78     16.97 o 
  -1  -5   9      153.85      157.46     10.05 o 
   0  -5   9        0.41       -1.62      4.61 o 
   1  -5   9      900.95      944.17     25.90 o 
   2  -5   9      871.66      852.24     24.32 o 
   3  -5   9       51.33       58.75      6.20 o 
   4  -5   9      136.66      136.86     13.58 o 
   5  -5   9      177.75      174.16     16.13 o 
  -8  -4   9        7.07        8.69      8.77 o 
  -7  -4   9      109.55      139.22     13.78 o 
  -6  -4   9      124.55      122.67     11.33 o 
  -5  -4   9      220.59      199.25      9.39 o 
  -4  -4   9     1497.64     1572.30     39.04 o 
  -3  -4   9      143.92      122.74      6.79 o 
  -2  -4   9     1475.04     1522.27     36.95 o 
  -1  -4   9     1862.97     1948.50     47.86 o 
   0  -4   9      109.75       99.58     10.81 o 
   1  -4   9     1850.50     2011.68     63.94 o 
   2  -4   9      250.40      246.17     13.73 o 
   3  -4   9       19.06       22.07      4.65 o 
   4  -4   9      362.61      384.30     21.96 o 
   5  -4   9       83.38       76.38     11.84 o 
  -9  -3   9        0.30        2.74      8.97 o 
  -8  -3   9       95.61       90.23     11.56 o 
  -7  -3   9      426.33      424.03     15.48 o 
  -6  -3   9       24.52       21.66      4.19 o 
  -5  -3   9     1680.95     1619.72     40.32 o 
  -4  -3   9     1013.19     1049.06     23.70 o 
  -3  -3   9       13.14        6.67      3.52 o 
  -2  -3   9     2441.22     2666.30     64.31 o 
  -1  -3   9     1897.01     2023.27     49.86 o 
   0  -3   9        0.52        2.04      2.79 o 
   1  -3   9      987.18     1036.45     27.89 o 
   2  -3   9      877.60      890.72     36.90 o 
   3  -3   9      331.55      332.87     18.94 o 
   4  -3   9      248.20      293.85     18.87 o 
   5  -3   9       76.03      102.35     13.09 o 
  -9  -2   9       13.56        9.62      8.50 o 
  -8  -2   9      459.47      469.31     24.27 o 
  -7  -2   9      548.01      508.05     23.53 o 
  -6  -2   9       16.07        3.35     11.78 o 
  -5  -2   9      426.97      427.33     27.02 o 
  -4  -2   9      614.02      656.39     26.44 o 
  -3  -2   9        0.03        2.39      4.76 o 
  -2  -2   9     1361.70     1429.21     50.76 o 
  -1  -2   9      336.05      334.23     11.93 o 
   0  -2   9       74.66       69.22      8.00 o 
   1  -2   9      327.88      350.95     25.34 o 
   2  -2   9      521.35      519.49     16.55 o 
   3  -2   9       22.49       25.49      7.42 o 
   4  -2   9      183.10      182.49     15.37 o 
   5  -2   9      117.56      151.08     15.62 o 
  -9  -1   9       11.15        7.70      6.40 o 
  -6  -1   9       11.50        8.57      4.43 o 
  -5  -1   9      448.93      446.20     20.98 o 
  -4  -1   9     1147.86     1184.44     43.59 o 
  -3  -1   9      310.95      280.94     14.87 o 
  -2  -1   9      514.51      575.53     24.47 o 
  -1  -1   9      555.67      666.21     27.33 o 
   0  -1   9        6.52        8.38      5.38 o 
   1  -1   9       27.27       21.38      4.33 o 
   2  -1   9       25.00       13.89      4.34 o 
   3  -1   9      157.65      151.63     13.60 o 
   4  -1   9      151.87      139.85     14.36 o 
   5  -1   9       84.36       95.61     12.29 o 
  -9   0   9        9.90       12.66      9.25 o 
  -8   0   9       58.99       56.49     11.59 o 
  -6   0   9       59.62       51.53      8.77 o 
  -5   0   9      585.11      613.99     26.77 o 
  -4   0   9     1154.70     1223.56     45.57 o 
  -3   0   9      450.70      443.59     20.58 o 
  -2   0   9        5.13       -2.76      4.58 o 
  -1   0   9       13.15       22.11      5.78 o 
   0   0   9      201.76      211.02     13.98 o 
   1   0   9        2.06        2.54      5.41 o 
   2   0   9      123.27      115.47      8.41 o 
   3   0   9       27.65       27.06      8.05 o 
   4   0   9       24.46       32.17      9.77 o 
   5   0   9      232.57      252.76     19.33 o 
  -6   1   9       52.12       56.49      9.64 o 
  -5   1   9        1.38        4.68      6.55 o 
  -4   1   9        9.68        7.45      6.43 o 
  -3   1   9       46.03       32.70      7.58 o 
  -2   1   9       10.69        0.68      6.41 o 
  -1   1   9      156.83      159.51     12.33 o 
   0   1   9        6.68        2.97      5.80 o 
   1   1   9      264.28      276.93     17.30 o 
   2   1   9      761.60      815.10     34.91 o 
   3   1   9        0.19       -9.24      6.16 o 
   4   1   9       98.52       86.34     11.76 o 
   5   1   9      130.61      121.08     14.15 o 
  -7   2   9       69.14       88.47     11.69 o 
  -6   2   9      105.95       94.09     11.22 o 
  -5   2   9       91.93       84.45     10.84 o 
  -4   2   9       21.57       13.75      7.68 o 
  -3   2   9       46.91       59.90      9.29 o 
  -2   2   9      540.45      601.70     27.58 o 
  -1   2   9      580.39      606.71     27.79 o 
   0   2   9      153.25      133.34     13.03 o 
   1   2   9       69.00       68.30      9.45 o 
   2   2   9       81.03       78.24     11.22 o 
   3   2   9        1.36      -10.55      7.03 o 
   4   2   9       27.22       14.23      8.42 o 
  -7   3   9      107.75      119.71     14.03 o 
  -6   3   9      225.05      214.18     16.50 o 
  -5   3   9       85.83       67.73     10.26 o 
  -4   3   9      100.06      113.50     13.35 o 
  -3   3   9      209.33      192.38     15.28 o 
  -2   3   9      650.52      667.91     30.58 o 
  -1   3   9      805.91      835.86     35.38 o 
   0   3   9      115.39      129.93     13.45 o 
   1   3   9      265.79      275.03     18.51 o 
   2   3   9      457.91      432.79     23.42 o 
   3   3   9       60.23       62.23     10.86 o 
   4   3   9        2.98        2.17      8.28 o 
  -8   4   9       44.34        7.43     10.86 o 
  -7   4   9      245.79      226.96     19.26 o 
  -6   4   9      223.01      181.49     15.97 o 
  -5   4   9      236.79      195.21     16.18 o 
  -4   4   9      605.49      563.50     27.51 o 
  -3   4   9       63.22       57.32     10.67 o 
  -2   4   9       54.98       53.90     10.86 o 
  -1   4   9      470.12      458.59     24.05 o 
   0   4   9      115.16      119.84     12.78 o 
   1   4   9      165.15      166.33     15.52 o 
   2   4   9      332.38      316.77     20.06 o 
   3   4   9       72.57       67.48     11.16 o 
  -7   5   9      141.57      118.94     15.65 o 
  -6   5   9       69.01       67.75     12.78 o 
  -5   5   9       73.60       73.64     11.93 o 
  -4   5   9      177.85      180.71     17.32 o 
  -3   5   9      417.41      384.51     22.50 o 
  -2   5   9       44.79       34.76     10.14 o 
  -1   5   9      226.70      242.37     18.69 o 
   0   5   9       99.31      100.98     11.94 o 
   1   5   9        7.51        1.55      8.30 o 
   2   5   9      156.84      175.13     16.57 o 
  -6   6   9       28.50        8.20     10.62 o 
  -5   6   9       15.53        6.48     10.71 o 
  -4   6   9      194.07      221.86     19.33 o 
  -3   6   9      131.51      130.05     15.43 o 
  -2   6   9       88.61       72.27     13.65 o 
  -1   6   9      223.14      210.79     18.31 o 
   0   6   9       72.18       59.95     11.66 o 
   1   6   9       12.87        9.32      9.10 o 
  -5   7   9        2.31       -8.28     10.31 o 
  -4   7   9      212.75      235.58     20.68 o 
  -3   7   9       26.23       19.94     12.03 o 
  -2   7   9       10.54       13.55     10.14 o 
  -1   7   9       88.34       71.67     13.50 o 
   0   7   9       61.68       64.64     12.29 o 
  -2 -11  10       29.62       31.07      6.74 o 
  -1 -11  10        1.64       -7.46      5.39 o 
   0 -11  10      216.85      218.35     12.43 o 
  -4 -10  10       53.05       39.05      6.78 o 
  -3 -10  10       15.41       16.59      7.27 o 
  -2 -10  10      173.05      175.87     12.49 o 
  -1 -10  10       33.05       21.37      6.25 o 
   0 -10  10      245.34      234.08     13.39 o 
   1 -10  10      213.48      197.44     16.24 o 
   2 -10  10       13.05        2.24      8.38 o 
  -5  -9  10      128.32      149.51     10.03 o 
  -4  -9  10        4.31       -7.03      4.69 o 
  -3  -9  10      148.05      158.46      9.60 o 
  -2  -9  10      381.15      383.27     14.90 o 
  -1  -9  10        8.13        6.87      5.26 o 
   0  -9  10      209.92      193.96     10.46 o 
   1  -9  10      229.83      219.74     16.07 o 
   2  -9  10       11.92        6.13      7.77 o 
   3  -9  10       24.67       24.04      9.25 o 
  -6  -8  10       84.09       86.30      8.13 o 
  -5  -8  10      339.04      335.32     21.42 o 
  -4  -8  10      125.46      121.44      8.65 o 
  -3  -8  10      145.10      146.85     12.52 o 
  -2  -8  10      295.12      300.24     12.44 o 
  -1  -8  10       62.26       58.49      8.75 o 
   0  -8  10      202.38      196.41     14.50 o 
   1  -8  10      199.18      190.93     15.00 o 
   2  -8  10        3.96        2.04      6.01 o 
   3  -8  10       94.63       96.32     11.71 o 
  -7  -7  10       73.52       79.25     11.79 o 
  -6  -7  10       29.95       30.26      5.74 o 
  -5  -7  10      416.03      454.53     20.19 o 
  -4  -7  10       45.15       38.42      5.53 o 
  -3  -7  10       56.26       57.92     10.41 o 
  -2  -7  10      489.72      488.12     17.00 o 
  -1  -7  10      129.63      105.96     10.86 o 
   0  -7  10       40.51       46.45      8.10 o 
   1  -7  10       66.58       59.90      9.04 o 
   2  -7  10       73.65       72.29     10.06 o 
   3  -7  10       86.63       86.40     10.84 o 
  -7  -6  10       27.13       23.77      8.99 o 
  -6  -6  10       45.95       44.61      6.00 o 
  -5  -6  10       35.23       41.42      5.70 o 
  -4  -6  10      172.91      186.64      9.45 o 
  -3  -6  10       23.24       22.08      4.32 o 
  -2  -6  10     1087.39     1072.57     42.66 o 
  -1  -6  10      938.71      996.54     40.27 o 
   0  -6  10        1.04       -2.20      4.31 o 
   1  -6  10      670.48      646.46     28.83 o 
   2  -6  10      221.99      199.83     14.45 o 
   3  -6  10       65.20       50.94      8.95 o 
   4  -6  10      137.33      129.58     13.83 o 
  -8  -5  10      109.98      142.19     14.80 o 
  -7  -5  10      297.39      319.41     19.53 o 
  -6  -5  10       11.30        6.79      4.13 o 
  -5  -5  10       92.08       84.33      6.65 o 
  -4  -5  10      408.05      404.22     20.83 o 
  -3  -5  10      186.28      170.74     12.61 o 
  -2  -5  10       72.92       74.74      9.37 o 
  -1  -5  10       27.94       30.20      7.12 o 
   0  -5  10       67.82       79.76      9.24 o 
   1  -5  10     1559.24     1662.85     53.49 o 
   2  -5  10      341.05      346.40     13.32 o 
   3  -5  10      302.02      271.42     17.60 o 
   4  -5  10       46.39       63.47     10.74 o 
  -8  -4  10      169.59      177.12     15.68 o 
  -7  -4  10      220.18      217.93     11.15 o 
  -6  -4  10        0.85        2.81      3.90 o 
  -5  -4  10      568.22      564.77     26.34 o 
  -4  -4  10       25.11       23.47      6.58 o 
  -3  -4  10      114.84      103.42     10.16 o 
  -2  -4  10     1170.33     1148.73     44.46 o 
  -1  -4  10      254.94      265.00     10.45 o 
   0  -4  10        5.22        4.88      3.35 o 
   1  -4  10     1088.88     1112.39     32.54 o 
   2  -4  10      321.04      332.84     30.22 o 
   3  -4  10        1.79        7.42      6.75 o 
   4  -4  10      401.01      423.50     23.85 o 
  -8  -3  10      101.07       90.21     11.68 o 
  -7  -3  10      206.18      209.29     15.33 o 
  -6  -3  10      417.13      400.35     21.21 o 
  -5  -3  10     1159.59     1186.40     46.63 o 
  -4  -3  10      583.69      613.81     27.93 o 
  -3  -3  10        1.25       -2.77      6.03 o 
  -2  -3  10     1220.89     1265.83     44.17 o 
  -1  -3  10      553.32      607.26     18.53 o 
   0  -3  10        1.27       -3.46      3.06 o 
   1  -3  10      632.90      624.97     54.34 o 
   2  -3  10       36.84       45.40      5.48 o 
   3  -3  10      484.64      511.47     25.44 o 
   4  -3  10      181.24      214.80     16.97 o 
  -5  -2  10      550.44      554.70     24.32 o 
  -4  -2  10     1380.97     1473.60     52.81 o 
  -3  -2  10       30.10       24.04      7.02 o 
  -2  -2  10      224.98      237.29     10.17 o 
  -1  -2  10      454.01      446.71     14.88 o 
   0  -2  10       18.07       10.67      4.03 o 
   1  -2  10      425.89      446.24     15.26 o 
   2  -2  10       14.89        7.51      5.39 o 
   3  -2  10       75.37       93.64     11.47 o 
   4  -2  10      131.45      159.24     15.25 o 
  -7  -1  10      365.81      396.01     21.71 o 
  -6  -1  10       70.06       88.79     10.21 o 
  -5  -1  10      879.40      959.12     37.66 o 
  -4  -1  10      644.62      745.46     30.45 o 
  -3  -1  10       27.57       20.04      7.10 o 
  -2  -1  10      247.50      295.14     16.49 o 
  -1  -1  10      258.34      264.71     15.42 o 
   0  -1  10        0.30       -4.41      2.94 o 
   1  -1  10       90.15       97.65      7.36 o 
   2  -1  10      160.70      155.05     13.46 o 
   3  -1  10        0.83       -9.67      6.45 o 
   4  -1  10      158.08      174.78     16.18 o 
  -7   0  10      397.65      431.90     23.42 o 
  -6   0  10        6.02        6.75      7.10 o 
  -5   0  10        2.61        9.25      6.75 o 
  -4   0  10        9.40       14.82      6.60 o 
  -3   0  10       11.44       17.64      6.80 o 
  -2   0  10      285.63      323.63     18.12 o 
  -1   0  10       95.19      107.37     11.21 o 
   0   0  10        0.32        1.77      5.04 o 
   1   0  10       58.94       67.58      8.90 o 
   2   0  10      193.95      206.48     15.17 o 
   3   0  10        0.98       -8.33      6.53 o 
   4   0  10       76.61       64.47     12.21 o 
  -8   1  10       48.71       40.55     10.97 o 
  -7   1  10      146.14      165.34     15.88 o 
  -6   1  10      239.81      249.91     17.29 o 
  -5   1  10       43.49       38.98      9.02 o 
  -4   1  10       76.11       82.06     10.26 o 
  -3   1  10      226.45      229.88     15.60 o 
  -2   1  10       82.26       87.12     10.62 o 
  -1   1  10      202.18      210.79     15.02 o 
   0   1  10        8.19        6.75      6.86 o 
   1   1  10      413.83      443.86     23.27 o 
   2   1  10      409.44      442.91     24.05 o 
   3   1  10       54.89       36.25      9.89 o 
   4   1  10       75.72       80.89     12.99 o 
  -8   2  10        3.17        6.43      9.95 o 
  -7   2  10       52.63       51.70     11.54 o 
  -6   2  10      180.71      149.84     14.05 o 
  -5   2  10      176.82      188.39     15.90 o 
  -4   2  10      448.24      451.26     22.87 o 
  -3   2  10       64.41       67.85     10.14 o 
  -2   2  10      282.32      300.75     18.21 o 
  -1   2  10      137.77      164.27     13.55 o 
   0   2  10       30.62       39.99      8.25 o 
   1   2  10       11.93        9.37      7.98 o 
   2   2  10      240.73      240.72     18.14 o 
   3   2  10       14.70        6.56      8.49 o 
  -8   3  10       33.47       43.64     12.24 o 
  -7   3  10       24.83       28.98     11.32 o 
  -6   3  10        9.81       -3.06      9.00 o 
  -5   3  10      212.05      206.10     17.22 o 
  -4   3  10      263.21      261.58     18.46 o 
  -3   3  10        0.99       -3.51      7.78 o 
  -2   3  10      125.59      108.45     12.29 o 
  -1   3  10      396.39      430.00     23.62 o 
   0   3  10       23.63       18.34      7.93 o 
   1   3  10       71.81       61.93     11.49 o 
   2   3  10      457.66      495.30     26.84 o 
   3   3  10       28.70       27.09      9.27 o 
  -7   4  10      305.37      282.44     21.55 o 
  -6   4  10      203.95      183.28     17.87 o 
  -5   4  10      112.81      127.74     14.36 o 
  -4   4  10      247.27      254.08     19.17 o 
  -3   4  10       27.01       12.41      9.80 o 
  -2   4  10      510.75      460.06     25.29 o 
  -1   4  10      800.44      783.41     35.71 o 
   0   4  10       24.98       17.96      9.35 o 
   1   4  10      104.87      114.03     13.98 o 
   2   4  10      236.52      279.07     20.49 o 
  -6   5  10       13.94        6.83     11.19 o 
  -5   5  10      268.18      223.90     18.46 o 
  -4   5  10      349.08      372.91     23.88 o 
  -3   5  10      176.69      150.17     16.44 o 
  -2   5  10      152.62      125.64     14.72 o 
  -1   5  10      159.51      150.78     16.13 o 
   0   5  10       30.39       19.34      9.57 o 
   1   5  10       85.18       96.93     13.58 o 
  -5   6  10      114.69       91.30     14.10 o 
  -4   6  10      292.37      274.59     20.88 o 
  -3   6  10       91.89       91.10     15.08 o 
  -2   6  10        9.20        0.42      9.20 o 
  -1   6  10       77.69       86.30     13.81 o 
   0   6  10       36.40       48.47     11.51 o 
  -4 -10  11        1.96        2.53      5.58 o 
  -3 -10  11       74.48       73.43      9.40 o 
  -2 -10  11      123.20      113.01     13.06 o 
  -1 -10  11        0.10       -6.43      7.28 o 
   0 -10  11      180.20      152.63     14.48 o 
  -5  -9  11      125.87      154.02     15.73 o 
  -4  -9  11        7.47        2.76      5.26 o 
  -3  -9  11      287.49      276.53     18.29 o 
  -2  -9  11      186.32      194.55     15.87 o 
  -1  -9  11       81.90       83.23     11.22 o 
   0  -9  11      179.78      173.01     15.35 o 
   1  -9  11      157.50      157.41     14.21 o 
   2  -9  11      129.23      127.21     13.48 o 
  -6  -8  11      106.05      108.47      8.73 o 
  -5  -8  11      204.30      218.76     16.49 o 
  -4  -8  11        7.74        8.55      7.50 o 
  -3  -8  11      146.24      132.27     12.56 o 
  -2  -8  11      284.42      272.62     17.55 o 
  -1  -8  11      309.82      289.99     18.66 o 
   0  -8  11      110.18      116.54     12.04 o 
   1  -8  11      112.47       98.31     12.06 o 
   2  -8  11        4.41       -8.33      5.90 o 
  -6  -7  11      199.42      212.61     16.08 o 
  -5  -7  11      398.96      391.73     22.05 o 
  -4  -7  11       52.74       58.16      9.90 o 
  -3  -7  11      188.57      174.04     14.38 o 
  -2  -7  11      360.88      338.25     19.49 o 
  -1  -7  11       28.71       23.23      7.70 o 
   0  -7  11      329.95      327.69     19.43 o 
   1  -7  11      199.29      194.24     15.10 o 
   2  -7  11       13.25        7.98      6.86 o 
  -6  -6  11       16.80       13.78      7.37 o 
  -5  -6  11      178.29      169.62     14.20 o 
  -4  -6  11       90.90       89.19     10.47 o 
  -3  -6  11      531.58      532.47     26.11 o 
  -2  -6  11     1245.33     1279.77     50.21 o 
  -1  -6  11      329.18      321.91     18.59 o 
   0  -6  11       80.85       85.95     10.59 o 
   1  -6  11      391.15      372.61     20.66 o 
   2  -6  11       79.65       62.84      9.72 o 
  -7  -5  11      103.09      105.01     11.71 o 
  -6  -5  11        0.51       -0.70      5.98 o 
  -5  -5  11      474.79      469.43     24.04 o 
  -4  -5  11       17.32       17.09      7.10 o 
  -3  -5  11       17.21       21.13      6.80 o 
  -2  -5  11      388.16      358.59     19.99 o 
  -1  -5  11       36.61       31.65      7.62 o 
   0  -5  11      267.04      256.84     16.02 o 
   1  -5  11      532.33      494.34     24.39 o 
   2  -5  11      233.92      213.60     15.10 o 
   3  -5  11        5.98       12.23      7.80 o 
   4  -5  11      432.21      459.28     25.46 o 
  -7  -4  11       65.03       63.69      9.79 o 
  -6  -4  11       56.18       59.33      9.32 o 
  -5  -4  11      196.54      184.60     14.80 o 
  -4  -4  11      436.61      452.24     23.62 o 
  -3  -4  11       60.17       49.16      8.85 o 
  -2  -4  11      357.02      336.88     18.66 o 
  -1  -4  11       77.86       70.90      9.29 o 
   0  -4  11       37.47       39.65      5.33 o 
   1  -4  11      347.32      346.13     13.33 o 
   2  -4  11       88.38       93.56      7.69 o 
   3  -4  11      156.24      161.75     14.73 o 
   4  -4  11      129.67      130.40     15.08 o 
  -7  -3  11       50.65       47.49      9.10 o 
  -6  -3  11      252.80      226.36     15.98 o 
  -5  -3  11      752.44      706.33     31.77 o 
  -4  -3  11     1636.03     1613.80     60.85 o 
  -3  -3  11      136.20      100.50     11.29 o 
  -2  -3  11      341.86      389.12     33.41 o 
  -1  -3  11      116.84      126.12      7.88 o 
   0  -3  11        5.01        3.79      3.67 o 
   1  -3  11      134.17      147.68      8.63 o 
   2  -3  11        5.16        3.20      4.12 o 
   3  -3  11        3.73        4.81      7.13 o 
   4  -3  11       90.78      113.71     13.48 o 
  -5  -2  11      355.53      387.29     19.58 o 
  -4  -2  11        1.49       11.68      6.93 o 
  -3  -2  11      247.08      253.43     16.15 o 
  -2  -2  11      581.54      599.11     39.46 o 
  -1  -2  11      234.44      278.41     13.76 o 
   0  -2  11        5.62       -0.75      3.81 o 
   1  -2  11      255.55      277.23     11.67 o 
   2  -2  11        3.57       -5.03      5.86 o 
   3  -2  11        1.58        4.34      7.42 o 
   4  -2  11      225.38      253.85     19.29 o 
  -7  -1  11      252.49      257.06     17.84 o 
  -6  -1  11        1.52       -1.47      6.91 o 
  -5  -1  11       21.12       26.79      8.07 o 
  -4  -1  11        1.78        2.57      6.18 o 
  -3  -1  11        0.45       -4.09      6.63 o 
  -2  -1  11      298.97      316.38     17.69 o 
  -1  -1  11      163.25      176.06     13.26 o 
   0  -1  11       18.33       17.69      7.10 o 
   1  -1  11      331.44      315.10     12.90 o 
   2  -1  11       30.08       24.62      7.57 o 
   3  -1  11       51.61       48.76      9.60 o 
  -8   0  11       58.22       62.52     12.91 o 
  -7   0  11      151.61      174.54     16.03 o 
  -6   0  11        0.49       -3.81      7.63 o 
  -5   0  11       54.14       50.36      9.55 o 
  -4   0  11      277.61      294.12     17.59 o 
  -3   0  11       45.09       48.14      9.02 o 
  -2   0  11      317.00      362.73     19.74 o 
  -1   0  11       91.82      107.03     11.58 o 
   0   0  11       17.27       13.73      6.45 o 
   1   0  11      341.22      343.34     14.41 o 
   2   0  11       35.96       47.30      9.37 o 
   3   0  11        0.01      -10.17      6.78 o 
  -8   1  11       87.04       81.54     13.23 o 
  -7   1  11      309.68      325.47     21.40 o 
  -6   1  11        0.09      -11.20      7.47 o 
  -5   1  11      234.91      249.56     17.62 o 
  -4   1  11      280.73      250.88     16.35 o 
  -3   1  11       39.39       13.76      8.20 o 
  -2   1  11       28.24       34.04      8.85 o 
  -1   1  11      134.22      166.16     14.16 o 
   0   1  11       68.21       48.76      9.02 o 
   1   1  11      585.13      603.15     28.71 o 
   2   1  11      452.19      430.66     24.59 o 
   3   1  11       18.21       -1.54      7.65 o 
  -7   2  11      344.12      345.46     22.55 o 
  -6   2  11       64.75       58.39     11.68 o 
  -5   2  11       14.31        9.02      8.13 o 
  -4   2  11      292.25      282.44     18.22 o 
  -3   2  11       27.91       16.52      9.35 o 
  -2   2  11      171.29      150.84     14.06 o 
  -1   2  11      640.88      635.57     29.90 o 
   0   2  11       22.03       11.93      8.79 o 
   1   2  11      135.34      150.26     15.65 o 
   2   2  11      244.43      233.00     17.86 o 
  -7   3  11        6.40       19.49     10.67 o 
  -6   3  11       45.88       25.94     11.04 o 
  -5   3  11      300.31      277.33     20.29 o 
  -4   3  11      381.87      386.62     23.22 o 
  -3   3  11       11.45       -1.35      8.25 o 
  -2   3  11      389.76      377.42     23.28 o 
  -1   3  11      642.74      604.66     29.88 o 
   0   3  11      152.54      147.79     15.53 o 
   1   3  11       86.70      104.63     13.71 o 
   2   3  11      274.13      279.22     19.73 o 
  -6   4  11       33.17        9.57     11.14 o 
  -5   4  11      177.78      186.74     17.12 o 
  -4   4  11      167.75      167.53     17.35 o 
  -3   4  11        2.99      -14.53      9.69 o 
  -2   4  11      346.70      286.52     20.09 o 
  -1   4  11      112.47      110.62     14.01 o 
   0   4  11        1.48       -3.02      8.32 o 
   1   4  11       78.05       90.98     12.56 o 
  -5   5  11      171.52      168.66     18.62 o 
  -4   5  11      219.47      226.17     20.28 o 
  -3   5  11       12.54        2.12     11.12 o 
  -2   5  11       31.53       31.87     12.06 o 
  -1   5  11       77.69       67.35     11.86 o 
   0   5  11        3.83        5.04      9.32 o 
  -4  -9  12       14.50       10.74      8.33 o 
  -3  -9  12      337.06      279.29     18.96 o 
  -2  -9  12      321.00      304.14     20.41 o 
  -1  -9  12       43.01       42.71     10.16 o 
   0  -9  12      322.70      286.72     19.46 o 
  -5  -8  12      167.71      173.63     15.68 o 
  -4  -8  12        0.56       -2.92      7.12 o 
  -3  -8  12      204.41      186.87     15.22 o 
  -2  -8  12      610.97      606.68     29.85 o 
  -1  -8  12      105.21       91.90     11.47 o 
   0  -8  12      160.15      157.54     14.67 o 
   1  -8  12      349.07      337.71     21.15 o 
  -6  -7  12      188.50      186.14     15.88 o 
  -5  -7  12      450.87      492.85     25.87 o 
  -4  -7  12        1.82        0.10      6.06 o 
  -3  -7  12      331.22      341.96     20.36 o 
  -2  -7  12       37.63       34.67      9.05 o 
  -1  -7  12        3.13        1.15      6.00 o 
   0  -7  12      138.70      128.76     12.48 o 
   1  -7  12       95.88       90.71     11.61 o 
   2  -7  12        5.82        2.29      7.05 o 
  -7  -6  12        0.15       -3.82      6.68 o 
  -6  -6  12      148.20      158.13     14.03 o 
  -5  -6  12      276.09      297.26     19.38 o 
  -4  -6  12        1.63       -2.69      6.03 o 
  -3  -6  12       53.02       49.52      9.35 o 
  -2  -6  12       52.31       57.86      9.94 o 
  -1  -6  12      140.79      134.61     12.56 o 
   0  -6  12      104.21      112.88     12.28 o 
   1  -6  12       45.74       47.87      9.25 o 
   2  -6  12        6.56        1.52      6.71 o 
  -7  -5  12       10.46        9.05      7.40 o 
  -6  -5  12      118.02      112.13     12.59 o 
  -5  -5  12      323.81      328.46     19.99 o 
  -4  -5  12      160.95      153.25     13.20 o 
  -3  -5  12       40.01       43.86      8.45 o 
  -2  -5  12      333.13      319.21     18.77 o 
  -1  -5  12        0.69        1.84      5.48 o 
   0  -5  12      310.43      306.58     18.71 o 
   1  -5  12       89.34       83.90     10.91 o 
   2  -5  12        0.28       -7.50      5.90 o 
  -7  -4  12       57.49       50.06      9.74 o 
  -6  -4  12       28.35       22.57      8.50 o 
  -5  -4  12      184.23      182.93     14.67 o 
  -4  -4  12      224.05      231.75     16.69 o 
  -3  -4  12      123.30      131.77     12.86 o 
  -2  -4  12       99.40       88.49     10.64 o 
  -1  -4  12       37.00       23.23      7.28 o 
   0  -4  12      125.80      131.43     12.41 o 
   1  -4  12      490.30      511.32     17.63 o 
   2  -4  12       98.27      105.61     11.99 o 
   3  -4  12        5.69        3.02      7.97 o 
  -7  -3  12       40.96       28.86      8.40 o 
  -6  -3  12        0.43       -2.29      5.68 o 
  -5  -3  12      237.77      241.76     17.00 o 
  -4  -3  12        2.63        2.19      5.88 o 
  -3  -3  12      154.02      170.17     14.23 o 
  -2  -3  12      496.96      529.35     17.66 o 
  -1  -3  12      161.92      162.48      9.28 o 
   0  -3  12        0.69       -1.77      4.23 o 
   1  -3  12      163.46      145.74      9.14 o 
   2  -3  12       30.22       33.56      8.84 o 
   3  -3  12       14.33        1.32      7.85 o 
  -8  -2  12       52.93       62.95      9.75 o 
  -4  -2  12      116.49      130.67     13.30 o 
  -3  -2  12        9.46        6.90      4.54 o 
  -2  -2  12     1089.03     1132.19     69.06 o 
  -1  -2  12       95.15      104.00      8.09 o 
   0  -2  12        2.66        1.13      4.08 o 
   1  -2  12      157.83      179.49     10.09 o 
   2  -2  12      124.63      127.99     13.38 o 
   3  -2  12       20.63       17.81      9.07 o 
  -6  -1  12        0.18       -4.34      7.28 o 
  -5  -1  12      127.39      144.65     14.15 o 
  -4  -1  12      489.84      570.28     26.89 o 
  -3  -1  12       50.36       47.22      9.34 o 
  -2  -1  12      126.80      172.36     13.66 o 
  -1  -1  12       27.61       34.73      8.22 o 
   0  -1  12       27.35       24.22      8.33 o 
   1  -1  12      302.63      326.17     13.75 o 
   2  -1  12       81.42       75.96     11.07 o 
  -7   0  12      170.92      217.07     18.09 o 
  -6   0  12        1.22       -5.36      8.12 o 
  -5   0  12      103.83      112.91     12.24 o 
  -4   0  12       55.86       62.05     10.36 o 
  -3   0  12       79.46       82.56     11.17 o 
  -2   0  12      124.22      143.28     12.68 o 
  -1   0  12       97.56      111.27     12.39 o 
   0   0  12        5.19       -4.94      6.86 o 
   1   0  12      164.39      163.92     14.36 o 
   2   0  12       39.85       40.37     10.16 o 
  -7   1  12      131.24      167.66     17.96 o 
  -6   1  12       44.03       32.55     11.06 o 
  -5   1  12      151.66      143.14     15.00 o 
  -4   1  12      141.73      148.44     14.88 o 
  -3   1  12        0.24       -3.52      8.18 o 
  -2   1  12      293.18      304.64     19.46 o 
  -1   1  12      132.95      149.36     14.56 o 
   0   1  12        1.35       -2.20      7.83 o 
   1   1  12      250.67      250.16     17.87 o 
   2   1  12      216.29      219.66     18.56 o 
  -7   2  12      139.37      126.27     15.72 o 
  -6   2  12        6.36       -0.30      8.57 o 
  -5   2  12      199.20      190.90     16.29 o 
  -4   2  12      321.39      319.54     21.13 o 
  -3   2  12        3.28      -11.27      7.52 o 
  -2   2  12      383.13      391.23     23.13 o 
  -1   2  12      107.21      119.99     13.70 o 
   0   2  12       65.75       61.53     10.92 o 
   1   2  12      410.12      463.72     26.37 o 
  -6   3  12       30.59       13.25     10.22 o 
  -5   3  12      308.29      272.02     20.85 o 
  -4   3  12      234.88      191.18     17.15 o 
  -3   3  12        5.08      -11.32      8.27 o 
  -2   3  12      236.20      218.56     18.44 o 
  -1   3  12      372.99      400.23     23.92 o 
   0   3  12       51.03       35.38     10.89 o 
  -5   4  12      123.23      146.62     17.30 o 
  -4   4  12      261.07      290.28     22.26 o 
  -3   4  12        2.03       -9.70     10.31 o 
  -2   4  12      132.96       99.60     14.77 o 
  -1   4  12      222.35      231.95     19.27 o 
  -4  -8  13        0.11       -1.94      6.98 o 
  -3  -8  13      336.64      301.54     19.98 o 
  -2  -8  13      231.28      219.96     17.49 o 
  -1  -8  13        0.06        3.74      7.43 o 
   0  -8  13      323.53      322.58     21.16 o 
  -5  -7  13      400.17      413.99     24.35 o 
  -4  -7  13      144.47      127.81     13.45 o 
  -3  -7  13       86.07      100.05     12.24 o 
  -2  -7  13       88.12       88.26     11.66 o 
  -1  -7  13       35.32       28.33      8.20 o 
   0  -7  13      179.75      175.83     15.45 o 
   1  -7  13        7.31       11.54      8.08 o 
  -6  -6  13      186.60      189.84     15.77 o 
  -5  -6  13      281.14      303.16     20.18 o 
  -4  -6  13      100.73       84.58     11.31 o 
  -3  -6  13        1.50       -5.38      5.80 o 
  -2  -6  13       25.09       32.25      8.37 o 
  -1  -6  13        6.44        1.42      6.91 o 
   0  -6  13       18.23       12.09      7.32 o 
   1  -6  13       10.19        6.70      7.40 o 
  -6  -5  13        8.68       -0.18      7.33 o 
  -5  -5  13       36.41       38.72      9.59 o 
  -4  -5  13       57.43       57.59      9.79 o 
  -3  -5  13      603.50      581.77     28.46 o 
  -2  -5  13      167.22      174.83     14.28 o 
  -1  -5  13       34.23       39.57      8.49 o 
   0  -5  13       23.78       21.98      8.10 o 
   1  -5  13       23.99       22.40      7.88 o 
  -7  -4  13       16.75       16.90      8.45 o 
  -6  -4  13        0.73       -9.12      7.10 o 
  -5  -4  13       42.24       50.28      9.54 o 
  -4  -4  13        5.29        3.14      6.58 o 
  -3  -4  13        0.99       -3.12      5.66 o 
  -2  -4  13       30.64       26.91      7.93 o 
  -1  -4  13       63.81       53.23      8.95 o 
   0  -4  13      307.16      302.25     18.52 o 
   1  -4  13      294.47      262.68     17.87 o 
   2  -4  13       31.46       15.37      8.37 o 
  -7  -3  13       52.65       42.51      9.72 o 
  -6  -3  13        1.91       -2.56      6.63 o 
  -5  -3  13      144.25      129.68     12.76 o 
  -4  -3  13       36.88       25.17      7.93 o 
  -3  -3  13       20.27       15.08      6.95 o 
  -2  -3  13      360.95      368.81     21.43 o 
  -1  -3  13       21.98       23.66      5.45 o 
   0  -3  13      312.20      324.58     25.57 o 
   1  -3  13      360.53      349.23     14.37 o 
   2  -3  13       64.81       64.07     10.96 o 
  -7  -2  13       10.23        6.70      7.58 o 
  -4  -2  13      154.20      130.42     12.74 o 
  -3  -2  13      326.64      322.20     13.53 o 
  -2  -2  13      301.27      332.93     16.85 o 
  -1  -2  13      117.20      134.93      9.03 o 
   0  -2  13       63.17       60.82      9.52 o 
   1  -2  13      321.41      328.93     17.24 o 
  -5  -1  13      290.40      311.89     19.48 o 
  -4  -1  13       80.54       96.89     11.86 o 
  -3  -1  13       73.36       68.21     10.57 o 
  -2  -1  13      404.31      419.44     22.13 o 
  -1  -1  13      249.16      259.11     13.63 o 
   0  -1  13       19.14       20.93      5.42 o 
   1  -1  13      232.52      272.82     18.91 o 
  -7   0  13       34.35       25.91     10.92 o 
  -6   0  13       45.76       30.28     10.34 o 
  -5   0  13      385.98      400.38     22.97 o 
  -4   0  13      125.16      129.73     14.73 o 
  -3   0  13        5.93       -1.15      8.27 o 
  -2   0  13      647.63      634.44     29.66 o 
  -1   0  13       98.36      108.70     12.46 o 
   0   0  13        6.50        2.44      7.84 o 
   1   0  13      226.13      259.54     19.14 o 
  -6   1  13       20.34       32.75     11.32 o 
  -5   1  13      106.69      111.51     13.88 o 
  -4   1  13       94.45      106.21     14.05 o 
  -3   1  13       29.76       12.24      9.82 o 
  -2   1  13       84.95       74.66     11.02 o 
  -1   1  13       18.14       17.24      9.12 o 
   0   1  13        7.38        8.05      9.02 o 
  -5   2  13      180.31      175.50     17.69 o 
  -4   2  13      220.12      215.11     19.17 o 
  -3   2  13        0.37      -11.27      7.52 o 
  -2   2  13       46.02       44.63     11.11 o 
  -1   2  13        4.85        4.43      8.85 o 
  -4   3  13       95.96      107.00     15.80 o 
  -3   3  13       27.01       12.74     10.06 o 
  -2   3  13      161.62      154.52     16.77 o 
  -4  -7  14        3.19        0.02      7.88 o 
  -3  -7  14      380.48      365.77     23.02 o 
  -2  -7  14      357.30      318.34     21.21 o 
  -1  -7  14       13.61        4.08      7.78 o 
  -5  -6  14      100.96      112.66     13.11 o 
  -4  -6  14        0.54       -1.72      7.38 o 
  -3  -6  14       40.81       40.62      9.54 o 
  -2  -6  14       33.38       42.58      9.47 o 
  -1  -6  14        9.32        1.94      7.72 o 
  -5  -5  14       29.83       35.41     10.06 o 
  -4  -5  14        0.11       -3.52      6.35 o 
  -3  -5  14      222.62      227.99     17.44 o 
  -2  -5  14      128.13      132.19     13.90 o 
  -1  -5  14       53.62       49.26      9.52 o 
   0  -5  14      105.95      115.27     13.26 o 
  -6  -4  14        2.40       -0.92      7.63 o 
  -5  -4  14       37.32       26.16      9.12 o 
  -4  -4  14       16.18       15.77      8.33 o 
  -3  -4  14       45.47       36.41      9.57 o 
  -2  -4  14       38.08       28.70      8.40 o 
  -1  -4  14       16.17        2.97      7.13 o 
   0  -4  14      210.39      204.16     16.32 o 
  -6  -3  14        3.37        6.56      7.02 o 
  -5  -3  14       88.35       64.04     10.76 o 
  -4  -3  14       69.57       67.18     10.67 o 
  -3  -3  14      126.06      112.38     13.25 o 
  -2  -3  14       80.26       82.93     12.09 o 
  -1  -3  14       10.33        2.51      7.33 o 
   0  -3  14      224.73      224.60     16.82 o 
  -6  -2  14      141.19      112.51     12.43 o 
  -5  -2  14      370.84      281.11     18.91 o 
  -4  -2  14       11.40        6.70      7.53 o 
  -3  -2  14      164.15      156.57     14.13 o 
  -2  -2  14      365.47      367.15     15.08 o 
  -1  -2  14      224.03      226.70     12.06 o 
   0  -2  14      101.28      117.11      9.40 o 
  -4  -1  14        0.45      -11.52      7.92 o 
  -3  -1  14      142.39      133.59     14.05 o 
  -2  -1  14      552.82      561.65     24.90 o 
  -1  -1  14       29.78       21.45      5.98 o 
   0  -1  14       97.60      106.67      9.03 o 
  -5   0  14      268.93      284.20     21.56 o 
  -4   0  14      181.59      159.81     16.49 o 
  -3   0  14       50.40       46.52     11.01 o 
  -2   0  14      229.93      239.20     17.79 o 
  -1   0  14       50.51       74.08     11.73 o 
  -4   1  14       78.74       84.23     13.76 o 
  -3   1  14       27.24       13.33     10.14 o 
  -2   1  14       96.84       93.50     12.78 o 
  -3  -4  15      198.37      206.31     17.17 o 
  -3  -3  15      141.68      134.01     14.83 o 
                                                 
